# Supplementary material for: Full-length transcriptome sequencing and comparative transcriptomic analysis to uncover genes involved in early gametogenesis in the gonads of Amur sturgeon (Acipenser schrenckii)
Source: Front Zool. 2020 Apr 9;17:11. doi: 10.1186/s12983-020-00355-z (PMC7147073; doi:10.1186/s12983-020-00355-z)
Supplement: Supplementary file 4 — Additional file 4: Supplementary Table 1. Summary of the ROIs from two SMRT cells in the gonads of A.schrenckii. [file 12983_2020_355_MOESM4_ESM.xlsx]

## Sheet: Sheet1
Supplementary Table 1. Summary of the ROIs from two SMRT cells in the gonads of A.schrenckii.
Species	Library	SMRT cells	Subreads base (G)	Reads of Insert (ROIs)	Mean read length of ROIs	Mean read quality of ROIs	Mean passes
A. schrenckii	1-6kbp	2	50.04	1260958	2563	0.95	14
