# Supplementary material for: Full-length transcriptome sequencing and comparative transcriptomic analysis to uncover genes involved in early gametogenesis in the gonads of Amur sturgeon (Acipenser schrenckii)
Source: Front Zool. 2020 Apr 9;17:11. doi: 10.1186/s12983-020-00355-z (PMC7147073; doi:10.1186/s12983-020-00355-z)
Supplement: Supplementary file 5 — Additional file 5: Supplementary Table 2. The length distribution of full-length unigenes in the gonads of A. schrenckii acquired using the PacBio Sequel platform. [file 12983_2020_355_MOESM5_ESM.xlsx]

## Sheet: Sheet1
Supplementary Table 2. The length distribution of full-length unigenes in the gonads of A. schrenckii acquired using the PacBio Sequel platform.
Length	< 1 kbp	1-2 kbp	2-3 kbp	3-4 kbp	4-5 kbp	5-6 kbp	> 6 kbp
Number	10068	33431	60633	34466	15532	5891	4597
