# Supplementary material for: Full-length transcriptome sequencing and comparative transcriptomic analysis to uncover genes involved in early gametogenesis in the gonads of Amur sturgeon (Acipenser schrenckii)
Source: Front Zool. 2020 Apr 9;17:11. doi: 10.1186/s12983-020-00355-z (PMC7147073; doi:10.1186/s12983-020-00355-z)
Supplement: Supplementary file 6 — Additional file 6: Supplementary Table 3. Statistics of the clean short reads respectively from the testes and ovaries of seven A. schrenckii individuals using Illumina short-read RNA sequencing. [file 12983_2020_355_MOESM6_ESM.xlsx]

## Sheet: Sheet1
Supplementary Table 3. Statistics of the clean short reads respectively from the testes and ovaries of seven A. schrenckii individuals using Illumina short-read RNA sequencing.
Sample	Read Number	Base Number	GC Content (%)	Q30 (%)
TE01	70577958	21120237076	46.52	90.64
TE02	69589189	20816798208	46.64	91.01
TE03	77912149	23282608812	47.09	91.48
OV01	109980607	32875321916	51.41	91.92
OV02	67526100	20204904256	47.3	91.04
OV03	120416599	35995723554	51.73	92.33
OV04	106454749	31819311022	51.66	91.94
Notes: TE presents testis and OV indicates ovary.
