# Supplementary material for: Full-length transcriptome sequencing and comparative transcriptomic analysis to uncover genes involved in early gametogenesis in the gonads of Amur sturgeon (Acipenser schrenckii)
Source: Front Zool. 2020 Apr 9;17:11. doi: 10.1186/s12983-020-00355-z (PMC7147073; doi:10.1186/s12983-020-00355-z)
Supplement: Supplementary file 7 — Additional file 7: Supplementary Table 4. Detailed GO annotation classification information for the unigenes of A. schrenckii. [file 12983_2020_355_MOESM7_ESM.xlsx]

## Sheet: GO annotation
Supplementary Table 4. Detailed GO annotation classification information for the unigenes of A. schrenckii.
GO classify 1	GO classify 2	NO.unigenes
Total number of unigenes		72758
Cellular component	cell part	39988
Cellular component	cell	39797
Cellular component	organelle	29678
Cellular component	membrane	17253
Cellular component	organelle part	15159
Cellular component	macromolecular complex	14823
Cellular component	membrane part	11167
Cellular component	membrane-enclosed lumen	2911
Cellular component	extracellular region	1372
Cellular component	cell junction	1001
Cellular component	extracellular region part	762
Cellular component	synapse	521
Cellular component	extracellular matrix	334
Cellular component	virion	314
Cellular component	synapse part	310
Cellular component	collagen trimer	176
Cellular component	nucleoid	114
Cellular component	extracellular matrix part	97
Cellular component	virion part	1
Molecular function	binding	41419
Molecular function	catalytic activity	28718
Molecular function	transporter activity	2992
Molecular function	structural molecule activity	2342
Molecular function	nucleic acid binding transcription factor activity	1998
Molecular function	enzyme regulator activity	1836
Molecular function	molecular transducer activity	1794
Molecular function	receptor activity	1279
Molecular function	protein binding transcription factor activity	769
Molecular function	electron carrier activity	515
Molecular function	guanyl-nucleotide exchange factor activity	424
Molecular function	antioxidant activity	217
Molecular function	translation regulator activity	81
Molecular function	channel regulator activity	69
Molecular function	chemoattractant activity	39
Molecular function	protein tag	35
Molecular function	receptor regulator activity	28
Molecular function	metallochaperone activity	13
Molecular function	chemorepellent activity	4
Biological process	cellular process	42253
Biological process	metabolic process	36809
Biological process	single-organism process	36750
Biological process	biological regulation	22989
Biological process	developmental process	13004
Biological process	response to stimulus	11722
Biological process	localization	11439
Biological process	multicellular organismal process	10977
Biological process	cellular component organization or biogenesis	10222
Biological process	signaling	6248
Biological process	immune system process	2035
Biological process	locomotion	1637
Biological process	reproductive process	1188
Biological process	multi-organism process	1185
Biological process	reproduction	1134
Biological process	biological adhesion	973
Biological process	growth	707
Biological process	rhythmic process	127
Biological process	biological phase	91
Biological process	cell killing	25
Biological process	cell aggregation	20
Biological process	hormone secretion	10
