# Supplementary material for: Full-length transcriptome sequencing and comparative transcriptomic analysis to uncover genes involved in early gametogenesis in the gonads of Amur sturgeon (Acipenser schrenckii)
Source: Front Zool. 2020 Apr 9;17:11. doi: 10.1186/s12983-020-00355-z (PMC7147073; doi:10.1186/s12983-020-00355-z)
Supplement: Supplementary file 8 — Additional file 8: Supplementary Table 5. Detailed KEGG pathway annotation classification information for the unigenes of A. schrenckii. [file 12983_2020_355_MOESM8_ESM.xlsx]

## Sheet: KEGG annotation
Supplementary Table 5. Detailed KEGG pathway annotation classification information for the unigenes of A. schrenckii.
KEGG pathway	Pathway ID	NO. unigenes
Total number of unigenes		87086
Protein processing in endoplasmic reticulum	ko04141	2329
RNA transport	ko03013	2312
Cell cycle	ko04110	2263
Endocytosis	ko04144	2259
Spliceosome	ko03040	2101
MAPK signaling pathway	ko04010	1834
Regulation of actin cytoskeleton	ko04810	1818
Tight junction	ko04530	1745
Focal adhesion	ko04510	1736
Oocyte meiosis	ko04114	1731
Herpes simplex infection	ko05168	1661
Ubiquitin mediated proteolysis	ko04120	1651
Progesterone-mediated oocyte maturation	ko04914	1398
FoxO signaling pathway	ko04068	1389
Phagosome	ko04145	1381
Insulin signaling pathway	ko04910	1356
Purine metabolism	ko00230	1341
Wnt signaling pathway	ko04310	1298
Carbon metabolism	ko01200	1264
Adherens junction	ko04520	1248
mRNA surveillance pathway	ko03015	1198
Adrenergic signaling in cardiomyocytes	ko04261	1196
RNA degradation	ko03018	1173
Lysosome	ko04142	1148
Ribosome	ko03010	1051
Gap junction	ko04540	985
p53 signaling pathway	ko04115	960
Biosynthesis of amino acids	ko01230	937
Pyrimidine metabolism	ko00240	908
Cell adhesion molecules (CAMs)	ko04514	899
Ribosome biogenesis in eukaryotes	ko03008	854
Melanogenesis	ko04916	836
Vascular smooth muscle contraction	ko04270	788
Salmonella infection	ko05132	785
TGF-beta signaling pathway	ko04350	768
Calcium signaling pathway	ko04020	733
PPAR signaling pathway	ko03320	732
Glycerophospholipid metabolism	ko00564	731
ErbB signaling pathway	ko04012	715
GnRH signaling pathway	ko04912	712
Oxidative phosphorylation	ko00190	701
Glycolysis / Gluconeogenesis	ko00010	687
Jak-STAT signaling pathway	ko04630	680
Phosphatidylinositol signaling system	ko04070	679
N-Glycan biosynthesis	ko00510	628
mTOR signaling pathway	ko04150	616
Peroxisome	ko04146	613
Inositol phosphate metabolism	ko00562	569
DNA replication	ko03030	568
Lysine degradation	ko00310	565
Apoptosis	ko04210	563
Adipocytokine signaling pathway	ko04920	560
Fanconi anemia pathway	ko03460	552
Cytokine-cytokine receptor interaction	ko04060	551
ECM-receptor interaction	ko04512	551
Arginine and proline metabolism	ko00330	540
Glycerolipid metabolism	ko00561	532
Notch signaling pathway	ko04330	526
VEGF signaling pathway	ko04370	513
Fatty acid degradation	ko00071	487
Cysteine and methionine metabolism	ko00270	486
Toll-like receptor signaling pathway	ko04620	484
Pyruvate metabolism	ko00620	475
Citrate cycle (TCA cycle)	ko00020	462
Dorso-ventral axis formation	ko04320	453
Fatty acid metabolism	ko01212	449
Neuroactive ligand-receptor interaction	ko04080	444
RIG-I-like receptor signaling pathway	ko04622	430
Sphingolipid metabolism	ko00600	429
Viral carcinogenesis	ko05203	429
Nucleotide excision repair	ko03420	418
Cardiac muscle contraction	ko04260	418
Proteasome	ko03050	414
NOD-like receptor signaling pathway	ko04621	410
Glutathione metabolism	ko00480	405
Alanine, aspartate and glutamate metabolism	ko00250	403
Aminoacyl-tRNA biosynthesis	ko00970	402
Hedgehog signaling pathway	ko04340	399
Basal transcription factors	ko03022	375
Amino sugar and nucleotide sugar metabolism	ko00520	362
Valine, leucine and isoleucine degradation	ko00280	357
Pathways in cancer	ko05200	350
SNARE interactions in vesicular transport	ko04130	322
Pentose phosphate pathway	ko00030	321
Tryptophan metabolism	ko00380	318
Ether lipid metabolism	ko00565	317
Glyoxylate and dicarboxylate metabolism	ko00630	316
Hepatitis B	ko05161	311
Base excision repair	ko03410	310
AMPK signaling pathway	ko04152	309
Epstein-Barr virus infection	ko05169	302
Proteoglycans in cancer	ko05205	299
Fructose and mannose metabolism	ko00051	292
Glycine, serine and threonine metabolism	ko00260	291
Cytosolic DNA-sensing pathway	ko04623	275
Other types of O-glycan biosynthesis	ko00514	259
HTLV-I infection	ko05166	259
Mismatch repair	ko03430	258
Propanoate metabolism	ko00640	257
Homologous recombination	ko03440	248
beta-Alanine metabolism	ko00410	246
RNA polymerase	ko03020	243
Rap1 signaling pathway	ko04015	243
PI3K-Akt signaling pathway	ko04151	242
Starch and sucrose metabolism	ko00500	240
One carbon pool by folate	ko00670	240
Hippo signaling pathway	ko04390	239
Influenza A	ko05164	238
Mucin type O-Glycan biosynthesis	ko00512	237
2-Oxocarboxylic acid metabolism	ko01210	223
Bacterial invasion of epithelial cells	ko05100	220
cGMP-PKG signaling pathway	ko04022	219
Regulation of autophagy	ko04140	218
Porphyrin and chlorophyll metabolism	ko00860	212
Glycosaminoglycan biosynthesis - heparan sulfate / heparin	ko00534	210
Tyrosine metabolism	ko00350	208
Neurotrophin signaling pathway	ko04722	207
Drug metabolism - other enzymes	ko00983	205
Oxytocin signaling pathway	ko04921	203
Arachidonic acid metabolism	ko00590	198
Metabolism of xenobiotics by cytochrome P450	ko00980	193
Protein export	ko03060	193
Ras signaling pathway	ko04014	193
Glycosphingolipid biosynthesis - lacto and neolacto series	ko00601	191
Fatty acid biosynthesis	ko00061	187
cAMP signaling pathway	ko04024	186
Alcoholism	ko05034	182
Prostate cancer	ko05215	180
Estrogen signaling pathway	ko04915	178
Other glycan degradation	ko00511	177
Nitrogen metabolism	ko00910	167
Chemokine signaling pathway	ko04062	167
Leukocyte transendothelial migration	ko04670	167
Glycosaminoglycan degradation	ko00531	165
Galactose metabolism	ko00052	164
Terpenoid backbone biosynthesis	ko00900	164
Glycosylphosphatidylinositol(GPI)-anchor biosynthesis	ko00563	162
Selenocompound metabolism	ko00450	161
Long-term potentiation	ko04720	160
ABC transporters	ko02010	159
Fatty acid elongation	ko00062	158
Glycosaminoglycan biosynthesis - keratan sulfate	ko00533	153
Thyroid hormone signaling pathway	ko04919	152
Retinol metabolism	ko00830	151
Dopaminergic synapse	ko04728	151
Steroid hormone biosynthesis	ko00140	150
MicroRNAs in cancer	ko05206	150
Transcriptional misregulation in cancer	ko05202	145
Platelet activation	ko04611	144
Nicotinate and nicotinamide metabolism	ko00760	142
Tuberculosis	ko05152	142
Histidine metabolism	ko00340	136
Butanoate metabolism	ko00650	130
Choline metabolism in cancer	ko05231	130
Drug metabolism - cytochrome P450	ko00982	126
Sphingolipid signaling pathway	ko04071	125
Arrhythmogenic right ventricular cardiomyopathy (ARVC)	ko05412	121
Pentose and glucuronate interconversions	ko00040	119
Steroid biosynthesis	ko00100	119
Non-homologous end-joining	ko03450	116
Non-alcoholic fatty liver disease (NAFLD)	ko04932	115
Phototransduction	ko04744	112
Signaling pathways regulating pluripotency of stem cells	ko04550	111
Intestinal immune network for IgA production	ko04672	110
Cholinergic synapse	ko04725	110
Chronic myeloid leukemia	ko05220	108
Thyroid hormone synthesis	ko04918	107
Alzheimer's disease	ko05010	107
TNF signaling pathway	ko04668	106
Fc gamma R-mediated phagocytosis	ko04666	105
Biosynthesis of unsaturated fatty acids	ko01040	104
Ascorbate and aldarate metabolism	ko00053	103
Glycosphingolipid biosynthesis - ganglio series	ko00604	103
Phenylalanine metabolism	ko00360	101
Axon guidance	ko04360	101
Renin-angiotensin system	ko04614	101
Toxoplasmosis	ko05145	98
Amphetamine addiction	ko05031	97
Endometrial cancer	ko05213	97
Long-term depression	ko04730	95
Legionellosis	ko05134	95
Huntington's disease	ko05016	94
Glycosaminoglycan biosynthesis - chondroitin sulfate / dermatan sulfate	ko00532	93
Hepatitis C	ko05160	93
Sulfur relay system	ko04122	91
Insulin secretion	ko04911	90
Folate biosynthesis	ko00790	89
Hypertrophic cardiomyopathy (HCM)	ko05410	88
Riboflavin metabolism	ko00740	86
T cell receptor signaling pathway	ko04660	86
Chagas disease (American trypanosomiasis)	ko05142	86
Vasopressin-regulated water reabsorption	ko04962	84
Glioma	ko05214	83
Central carbon metabolism in cancer	ko05230	82
Systemic lupus erythematosus	ko05322	82
Cocaine addiction	ko05030	80
Glycosphingolipid biosynthesis - globo series	ko00603	77
HIF-1 signaling pathway	ko04066	74
Colorectal cancer	ko05210	74
Circadian entrainment	ko04713	73
Gastric acid secretion	ko04971	73
Thyroid cancer	ko05216	73
Viral myocarditis	ko05416	73
Pantothenate and CoA biosynthesis	ko00770	70
Renal cell carcinoma	ko05211	70
Dilated cardiomyopathy	ko05414	70
Bile secretion	ko04976	69
Pancreatic cancer	ko05212	69
Circadian rhythm	ko04710	68
Prolactin signaling pathway	ko04917	68
Primary bile acid biosynthesis	ko00120	67
Taurine and hypotaurine metabolism	ko00430	67
Cyanoamino acid metabolism	ko00460	67
Sulfur metabolism	ko00920	66
Pancreatic secretion	ko04972	66
B cell receptor signaling pathway	ko04662	65
Salivary secretion	ko04970	65
Small cell lung cancer	ko05222	65
Measles	ko05162	62
Melanoma	ko05218	62
Natural killer cell mediated cytotoxicity	ko04650	61
Non-small cell lung cancer	ko05223	61
Parkinson's disease	ko05012	60
Acute myeloid leukemia	ko05221	60
Pertussis	ko05133	59
Linoleic acid metabolism	ko00591	58
Osteoclast differentiation	ko04380	57
Antigen processing and presentation	ko04612	57
Amoebiasis	ko05146	57
Glutamatergic synapse	ko04724	56
Bladder cancer	ko05219	53
Serotonergic synapse	ko04726	52
alpha-Linolenic acid metabolism	ko00592	51
Fc epsilon RI signaling pathway	ko04664	50
Inflammatory mediator regulation of TRP channels	ko04750	48
Endocrine and other factor-regulated calcium reabsorption	ko04961	48
Mineral absorption	ko04978	47
Ubiquinone and other terpenoid-quinone biosynthesis	ko00130	46
NF-kappa B signaling pathway	ko04064	43
GABAergic synapse	ko04727	42
Synaptic vesicle cycle	ko04721	40
Prion diseases	ko05020	40
Retrograde endocannabinoid signaling	ko04723	36
Basal cell carcinoma	ko05217	36
Lysine biosynthesis	ko00300	35
Phenylalanine, tyrosine and tryptophan biosynthesis	ko00400	35
Synthesis and degradation of ketone bodies	ko00072	33
Olfactory transduction	ko04740	33
Proximal tubule bicarbonate reclamation	ko04964	32
Protein digestion and absorption	ko04974	32
Ovarian steroidogenesis	ko04913	31
Biotin metabolism	ko00780	28
Aldosterone-regulated sodium reabsorption	ko04960	27
Amyotrophic lateral sclerosis (ALS)	ko05014	27
Carbohydrate digestion and absorption	ko04973	25
Degradation of aromatic compounds	ko01220	24
Butirosin and neomycin biosynthesis	ko00524	21
Complement and coagulation cascades	ko04610	21
Leishmaniasis	ko05140	20
Primary immunodeficiency	ko05340	20
Thiamine metabolism	ko00730	19
Morphine addiction	ko05032	19
D-Glutamine and D-glutamate metabolism	ko00471	18
Vitamin B6 metabolism	ko00750	18
Inflammatory bowel disease (IBD)	ko05321	16
Malaria	ko05144	15
Chemical carcinogenesis	ko05204	13
Type II diabetes mellitus	ko04930	12
Rheumatoid arthritis	ko05323	12
Hematopoietic cell lineage	ko04640	11
African trypanosomiasis	ko05143	9
D-Arginine and D-ornithine metabolism	ko00472	8
Collecting duct acid secretion	ko04966	8
Type I diabetes mellitus	ko04940	7
Vitamin digestion and absorption	ko04977	7
Caffeine metabolism	ko00232	6
Staphylococcus aureus infection	ko05150	6
Autoimmune thyroid disease	ko05320	6
Asthma	ko05310	5
Allograft rejection	ko05330	5
Taste transduction	ko04742	4
Nicotine addiction	ko05033	4
Lipoic acid metabolism	ko00785	3
Hippo signaling pathway - fly	ko04391	3
Valine, leucine and isoleucine biosynthesis	ko00290	2
Phototransduction - fly	ko04745	2
Maturity onset diabetes of the young	ko04950	2
Fat digestion and absorption	ko04975	2
Pathogenic Escherichia coli infection	ko05130	2
Shigellosis	ko05131	2
Circadian rhythm - fly	ko04711	1
Graft-versus-host disease	ko05332	1
