# Supplementary material for: Full-length transcriptome sequencing and comparative transcriptomic analysis to uncover genes involved in early gametogenesis in the gonads of Amur sturgeon (Acipenser schrenckii)
Source: Front Zool. 2020 Apr 9;17:11. doi: 10.1186/s12983-020-00355-z (PMC7147073; doi:10.1186/s12983-020-00355-z)
Supplement: Supplementary file 9 — Additional file 9: Supplementary Table 6. Information concerning the full-length unigenes annotated into early gametogenesis related genes using the NR database. [file 12983_2020_355_MOESM9_ESM.xlsx]

## Sheet: sexual differentiation related
Supplemtary Table 6. Information concerning the full-length unigenes annotated into early gametogenesis related genes using the NR database.
GeneID	Database_ID	E_value	Identity	Score	Annotation
F01_cb11611_c2106/f1p6/2113	gi|299773492|gb|ADJ38820.1|	1.73219e-45	140/353(39.66)	177	anti-mullerian hormone [Salmo salar]
F01_cb11611_c2107/f1p2/2367	gi|299773492|gb|ADJ38820.1|	9.95732e-30	74/153(48.37)	131	anti-mullerian hormone [Salmo salar]
F01_cb11611_c2110/f1p1/2071	gi|299773492|gb|ADJ38820.1|	5.11932e-10	38/101(37.62)	56	anti-mullerian hormone [Salmo salar]
F01_cb22280_c6398/f1p0/3443	gi|564730616|ref|NP_001274209.1|	1.17071e-41	117/329(35.56)	112	anti-Mullerian hormone precursor [Alligator mississippiensis]
F01_cb22281_c110796/f2p1/2938	gi|318101652|gb|ADV40928.1|	5.05117e-29	73/154(47.40)	129	anti-mullerian hormone [Oncorhynchus kisutch]
F01_cb1124_c675/f1p1/2941	gi|510813091|gb|AGN52747.1|	0	354/474(74.68)	683	androgen receptor [Acipenser schrenckii]
F01_cb1124_c677/f1p5/8079	gi|510813091|gb|AGN52747.1|	0	463/476(97.27)	971	androgen receptor [Acipenser schrenckii]
F01_cb10604_c12429/f1p0/5244	gi|510813091|gb|AGN52747.1|	2.48793e-60	96/98(97.96)	204	androgen receptor [Acipenser schrenckii]
F01_cb10604_c16512/f1p0/3514	gi|510813091|gb|AGN52747.1|	0	826/842(98.10)	1703	androgen receptor [Acipenser schrenckii]
F01_cb22280_c27036/f1p0/3446	gi|510813091|gb|AGN52747.1|	0	827/842(98.22)	1710	androgen receptor [Acipenser schrenckii]
F01_cb22280_c35497/f1p0/3585	gi|510813091|gb|AGN52747.1|	0	822/842(97.62)	1696	androgen receptor [Acipenser schrenckii]
F01_cb3737_c12/f1p0/2597	gi|556967620|ref|XP_005992965.1|	5.24435e-80	127/201(63.18)	271	PREDICTED: bone morphogenetic protein 15 [Latimeria chalumnae]
F01_cb3737_c14/f1p0/2425	gi|556967620|ref|XP_005992965.1|	6.95543e-70	107/132(81.06)	243	PREDICTED: bone morphogenetic protein 15 [Latimeria chalumnae]
F01_cb3737_c16/f1p0/2334	gi|556967620|ref|XP_005992965.1|	2.75513e-103	168/296(56.76)	331	PREDICTED: bone morphogenetic protein 15 [Latimeria chalumnae]
F01_cb3737_c17/f1p0/2155	gi|573890192|ref|XP_006632858.1|	1.49827e-115	194/374(51.87)	358	PREDICTED: bone morphogenetic protein 15-like [Lepisosteus oculatus]
F01_cb3737_c20/f1p0/1988	gi|573890192|ref|XP_006632858.1|	6.52349e-118	193/345(55.94)	364	PREDICTED: bone morphogenetic protein 15-like [Lepisosteus oculatus]
F01_cb3737_c21/f1p0/1926	gi|573890192|ref|XP_006632858.1|	1.87023e-119	195/345(56.52)	368	PREDICTED: bone morphogenetic protein 15-like [Lepisosteus oculatus]
F01_cb3737_c24/f1p0/1633	gi|556967620|ref|XP_005992965.1|	1.15614e-106	169/298(56.71)	333	PREDICTED: bone morphogenetic protein 15 [Latimeria chalumnae]
F01_cb3737_c26/f45p0/2030	gi|573890192|ref|XP_006632858.1|	8.3428e-97	139/228(60.96)	275	PREDICTED: bone morphogenetic protein 15-like [Lepisosteus oculatus]
F01_cb3737_c27/f2p0/2645	gi|573890192|ref|XP_006632858.1|	2.01019e-117	195/345(56.52)	369	PREDICTED: bone morphogenetic protein 15-like [Lepisosteus oculatus]
F01_cb3737_c28/f5p0/1906	gi|573890192|ref|XP_006632858.1|	7.70651e-94	106/149(71.14)	224	PREDICTED: bone morphogenetic protein 15-like [Lepisosteus oculatus]
F01_cb3737_c8/f1p0/3389	gi|573890192|ref|XP_006632858.1|	9.80604e-85	76/88(86.36)	171	PREDICTED: bone morphogenetic protein 15-like [Lepisosteus oculatus]
F01_cb22280_c10387/f1p0/3232	gi|675305278|gb|KFM00540.1|	0	349/425(82.12)	681	Catenin beta-1, partial [Aptenodytes forsteri]
F01_cb22280_c11307/f1p0/3796	gi|291190839|ref|NP_001167409.1|	0	621/628(98.89)	1284	Catenin beta-1 [Salmo salar]
F01_cb22280_c12602/f1p0/3935	gi|291190839|ref|NP_001167409.1|	0	762/780(97.69)	1510	Catenin beta-1 [Salmo salar]
F01_cb22280_c13182/f1p0/3543	gi|291190839|ref|NP_001167409.1|	0	595/609(97.70)	1231	Catenin beta-1 [Salmo salar]
F01_cb22280_c13206/f1p0/3074	gi|678110122|gb|KFU86982.1|	0	548/710(77.18)	1026	Catenin beta-1, partial [Chaetura pelagica]
F01_cb22280_c13224/f1p0/3382	gi|291190839|ref|NP_001167409.1|	0	762/780(97.69)	1510	Catenin beta-1 [Salmo salar]
F01_cb22280_c13761/f1p0/3784	gi|291190839|ref|NP_001167409.1|	0	684/691(98.99)	1387	Catenin beta-1 [Salmo salar]
F01_cb22280_c14439/f1p0/3292	gi|291190839|ref|NP_001167409.1|	0	762/780(97.69)	1510	Catenin beta-1 [Salmo salar]
F01_cb22280_c17176/f1p1/3329	gi|291190839|ref|NP_001167409.1|	0	354/361(98.06)	736	Catenin beta-1 [Salmo salar]
F01_cb22280_c17177/f1p0/3417	gi|291190839|ref|NP_001167409.1|	0	762/780(97.69)	1510	Catenin beta-1 [Salmo salar]
F01_cb22280_c87078/f2p3/3298	gi|291190839|ref|NP_001167409.1|	0	762/780(97.69)	1510	Catenin beta-1 [Salmo salar]
F01_cb22280_c88596/f1p5/3180	gi|291190839|ref|NP_001167409.1|	0	762/780(97.69)	1510	Catenin beta-1 [Salmo salar]
F01_cb10604_c40975/f1p278/4163	gi|291190839|ref|NP_001167409.1|	0	471/493(95.54)	962	Catenin beta-1 [Salmo salar]
F01_cb14025_c29/f1p17/1861	gi|348162225|gb|AEN19340.2|	0	379/457(82.93)	748	cytochrome P450 1A1 [Acipenser ruthenus]
F01_cb10604_c10739/f1p1/3242	gi|348162225|gb|AEN19340.2|	0	462/479(96.45)	960	cytochrome P450 1A1 [Acipenser ruthenus]
F01_cb10604_c11145/f1p0/3150	gi|469666446|gb|AFM75820.2|	0	321/331(96.98)	672	cytochrome P450 1A1 [Acipenser schrenckii]
F01_cb10604_c12653/f1p0/3225	gi|348162225|gb|AEN19340.2|	0	490/518(94.59)	951	cytochrome P450 1A1 [Acipenser ruthenus]
F01_cb10604_c12910/f1p0/3025	gi|348162225|gb|AEN19340.2|	0	439/451(97.34)	915	cytochrome P450 1A1 [Acipenser ruthenus]
F01_cb10604_c12973/f1p0/3223	gi|348162225|gb|AEN19340.2|	0	487/518(94.02)	961	cytochrome P450 1A1 [Acipenser ruthenus]
F01_cb10604_c13011/f1p1/3240	gi|469666446|gb|AFM75820.2|	0	296/337(87.83)	599	cytochrome P450 1A1 [Acipenser schrenckii]
F01_cb10604_c13082/f1p0/3292	gi|469666446|gb|AFM75820.2|	0	197/199(98.99)	412	cytochrome P450 1A1 [Acipenser schrenckii]
F01_cb10604_c13096/f1p0/3036	gi|348162225|gb|AEN19340.2|	1.98721e-164	193/236(81.78)	386	cytochrome P450 1A1 [Acipenser ruthenus]
F01_cb10604_c13147/f1p0/3078	gi|6561895|dbj|BAA88241.1|	1.32217e-164	126/165(76.36)	284	cytochrome P450 1A [Anguilla japonica]
F01_cb10604_c13342/f1p0/3150	gi|469666446|gb|AFM75820.2|	0	302/330(91.52)	619	cytochrome P450 1A1 [Acipenser schrenckii]
F01_cb10604_c13774/f1p1/3154	gi|469666446|gb|AFM75820.2|	0	326/337(96.74)	684	cytochrome P450 1A1 [Acipenser schrenckii]
F01_cb10604_c14193/f1p2/3183	gi|348162225|gb|AEN19340.2|	0	331/437(75.74)	643	cytochrome P450 1A1 [Acipenser ruthenus]
F01_cb10604_c14206/f1p0/3297	gi|348162225|gb|AEN19340.2|	0	429/474(90.51)	880	cytochrome P450 1A1 [Acipenser ruthenus]
F01_cb17369_c12/f1p44/2387	gi|348162225|gb|AEN19340.2|	0	426/437(97.48)	835	cytochrome P450 1A1 [Acipenser ruthenus]
F01_cb17369_c15/f1p17/2815	gi|323522310|gb|ADX94782.1|	1.66095e-147	214/218(98.17)	454	cytochrome P450 1A [Acipenser oxyrinchus oxyrinchus]
F01_cb17369_c16/f1p7/2826	gi|348162225|gb|AEN19340.2|	0	379/437(86.73)	773	cytochrome P450 1A1 [Acipenser ruthenus]
F01_cb17369_c18/f1p1/3302	gi|348162225|gb|AEN19340.2|	0	447/511(87.48)	879	cytochrome P450 1A1 [Acipenser ruthenus]
F01_cb17369_c20/f1p1/3058	gi|469666446|gb|AFM75820.2|	0	339/387(87.60)	696	cytochrome P450 1A1 [Acipenser schrenckii]
F01_cb17369_c21/f1p21/2872	gi|348162225|gb|AEN19340.2|	0	358/421(85.04)	709	cytochrome P450 1A1 [Acipenser ruthenus]
F01_cb17369_c22/f1p17/2793	gi|469666446|gb|AFM75820.2|	0	285/292(97.60)	600	cytochrome P450 1A1 [Acipenser schrenckii]
F01_cb17369_c24/f1p19/2752	gi|348162225|gb|AEN19340.2|	0	337/347(97.12)	644	cytochrome P450 1A1 [Acipenser ruthenus]
F01_cb17369_c28/f1p5/2460	gi|348162225|gb|AEN19340.2|	1.46212e-142	233/240(97.08)	440	cytochrome P450 1A1 [Acipenser ruthenus]
F01_cb17369_c5/f1p27/1757	gi|323522310|gb|ADX94782.1|	3.07462e-29	61/70(87.14)	126	cytochrome P450 1A [Acipenser oxyrinchus oxyrinchus]
F01_cb10604_c16686/f1p0/3031	gi|323522310|gb|ADX94782.1|	0	173/226(76.55)	345	cytochrome P450 1A [Acipenser oxyrinchus oxyrinchus]
F01_cb10604_c16958/f1p2/3113	gi|469666446|gb|AFM75820.2|	0	283/344(82.27)	563	cytochrome P450 1A1 [Acipenser schrenckii]
F01_cb10604_c17503/f1p0/3105	gi|6561895|dbj|BAA88241.1|	6.03855e-167	180/237(75.95)	405	cytochrome P450 1A [Anguilla japonica]
F01_cb10604_c17714/f1p3/2982	gi|348162225|gb|AEN19340.2|	3.1518e-149	198/282(70.21)	365	cytochrome P450 1A1 [Acipenser ruthenus]
F01_cb10604_c18364/f1p3/3177	gi|348162225|gb|AEN19340.2|	0	475/518(91.70)	915	cytochrome P450 1A1 [Acipenser ruthenus]
F01_cb22280_c11059/f1p1/3439	gi|348162225|gb|AEN19340.2|	0	505/518(97.49)	992	cytochrome P450 1A1 [Acipenser ruthenus]
F01_cb22280_c11296/f1p5/3332	gi|348162225|gb|AEN19340.2|	0	504/518(97.30)	990	cytochrome P450 1A1 [Acipenser ruthenus]
F01_cb22280_c11942/f1p0/3460	gi|348162225|gb|AEN19340.2|	0	503/518(97.10)	987	cytochrome P450 1A1 [Acipenser ruthenus]
F01_cb22280_c12449/f1p6/3182	gi|348162225|gb|AEN19340.2|	0	449/472(95.13)	930	cytochrome P450 1A1 [Acipenser ruthenus]
F01_cb22280_c14221/f1p1/3240	gi|348162225|gb|AEN19340.2|	0	422/435(97.01)	878	cytochrome P450 1A1 [Acipenser ruthenus]
F01_cb22280_c15712/f1p0/3339	gi|348162225|gb|AEN19340.2|	0	504/518(97.30)	990	cytochrome P450 1A1 [Acipenser ruthenus]
F01_cb10604_c19829/f1p2/3143	gi|348162225|gb|AEN19340.2|	0	371/390(95.13)	768	cytochrome P450 1A1 [Acipenser ruthenus]
F01_cb22280_c18093/f1p6/3058	gi|469666446|gb|AFM75820.2|	0	243/252(96.43)	508	cytochrome P450 1A1 [Acipenser schrenckii]
F01_cb22280_c27096/f1p0/3560	gi|348162225|gb|AEN19340.2|	0	451/518(87.07)	855	cytochrome P450 1A1 [Acipenser ruthenus]
F01_cb22280_c30842/f1p0/3832	gi|348162225|gb|AEN19340.2|	0	504/518(97.30)	990	cytochrome P450 1A1 [Acipenser ruthenus]
F01_cb22280_c33286/f1p8/3200	gi|348162225|gb|AEN19340.2|	0	439/522(84.10)	835	cytochrome P450 1A1 [Acipenser ruthenus]
F01_cb22280_c34852/f1p6/3367	gi|348162225|gb|AEN19340.2|	0	442/457(96.72)	920	cytochrome P450 1A1 [Acipenser ruthenus]
F01_cb22280_c37390/f1p0/3465	gi|348162225|gb|AEN19340.2|	0	502/518(96.91)	986	cytochrome P450 1A1 [Acipenser ruthenus]
F01_cb10604_c20997/f1p0/3042	gi|348162225|gb|AEN19340.2|	0	419/432(96.99)	875	cytochrome P450 1A1 [Acipenser ruthenus]
F01_cb22280_c40875/f1p0/3394	gi|469666446|gb|AFM75820.2|	0	384/474(81.01)	763	cytochrome P450 1A1 [Acipenser schrenckii]
F01_cb22280_c9513/f3p4/3307	gi|348162225|gb|AEN19340.2|	0	505/518(97.49)	991	cytochrome P450 1A1 [Acipenser ruthenus]
F01_cb22280_c9740/f2p2/3257	gi|348162225|gb|AEN19340.2|	0	444/455(97.58)	922	cytochrome P450 1A1 [Acipenser ruthenus]
F01_cb10604_c56264/f2p11/3306	gi|348162225|gb|AEN19340.2|	0	461/480(96.04)	961	cytochrome P450 1A1 [Acipenser ruthenus]
F01_cb10604_c66811/f1p30/3302	gi|348162225|gb|AEN19340.2|	0	503/529(95.09)	978	cytochrome P450 1A1 [Acipenser ruthenus]
F01_cb10604_c71771/f1p13/3205	gi|348162225|gb|AEN19340.2|	0	454/466(97.42)	945	cytochrome P450 1A1 [Acipenser ruthenus]
F01_cb10604_c9498/f3p20/3363	gi|348162225|gb|AEN19340.2|	0	504/518(97.30)	991	cytochrome P450 1A1 [Acipenser ruthenus]
F01_cb5671_c1/f1p1/3843	gi|23428500|gb|AAL18252.1|	9.86636e-160	296/298(99.33)	489	DMRT1 form ST1 [Acipenser transmontanus]
F01_cb5671_c6/f1p0/2893	gi|578003856|gb|AHI04505.1|	5.2242e-65	105/108(97.22)	226	dmrt1 [Acipenser sinensis]
F01_cb11159_c3/f1p0/2042	gi|677553462|gb|KFR13257.1|	2.92043e-71	114/117(97.44)	235	Homeobox protein EMX2, partial [Opisthocomus hoazin]
F01_cb223_c0/f1p0/6452	gi|211926878|dbj|BAG82652.1|	0	548/553(99.10)	1112	estrogen receptor beta [Acipenser schrenckii]
F01_cb223_c1/f1p0/3164	gi|211926878|dbj|BAG82652.1|	0	316/393(80.41)	595	estrogen receptor beta [Acipenser schrenckii]
F01_cb223_c11/f1p0/6792	gi|211926878|dbj|BAG82652.1|	0	542/553(98.01)	1119	estrogen receptor beta [Acipenser schrenckii]
F01_cb223_c2/f1p0/6468	gi|211926878|dbj|BAG82652.1|	0	394/493(79.92)	749	estrogen receptor beta [Acipenser schrenckii]
F01_cb223_c3/f1p0/3157	gi|211926878|dbj|BAG82652.1|	9.70518e-160	231/248(93.15)	493	estrogen receptor beta [Acipenser schrenckii]
F01_cb223_c5/f1p0/1956	gi|211926878|dbj|BAG82652.1|	0	330/339(97.35)	693	estrogen receptor beta [Acipenser schrenckii]
F01_cb4632_c0/f3p0/3321	gi|211926874|dbj|BAG82650.1|	1.26416e-112	198/198(100.00)	369	estrogen receptor alpha1 [Acipenser schrenckii]
F01_cb4632_c1/f2p0/3292	gi|211926874|dbj|BAG82650.1|	1.47999e-112	198/198(100.00)	368	estrogen receptor alpha1 [Acipenser schrenckii]
F01_cb4632_c11/f1p0/2290	gi|211926874|dbj|BAG82650.1|	1.75099e-74	125/125(100.00)	259	estrogen receptor alpha1 [Acipenser schrenckii]
F01_cb4632_c2/f1p0/4208	gi|211926874|dbj|BAG82650.1|	0	389/390(99.74)	775	estrogen receptor alpha1 [Acipenser schrenckii]
F01_cb4632_c3/f1p0/4194	gi|211926876|dbj|BAG82651.1|	0	187/224(83.48)	350	estrogen receptor alpha2 [Acipenser schrenckii]
F01_cb4632_c4/f1p0/4204	gi|211926874|dbj|BAG82650.1|	0	318/324(98.15)	611	estrogen receptor alpha1 [Acipenser schrenckii]
F01_cb4632_c5/f1p0/3355	gi|211926874|dbj|BAG82650.1|	1.29152e-94	95/95(100.00)	200	estrogen receptor alpha1 [Acipenser schrenckii]
F01_cb4632_c6/f1p0/3517	gi|211926874|dbj|BAG82650.1|	9.25743e-113	200/202(99.01)	370	estrogen receptor alpha1 [Acipenser schrenckii]
F01_cb4632_c7/f1p0/3333	gi|211926874|dbj|BAG82650.1|	5.36108e-113	198/198(100.00)	370	estrogen receptor alpha1 [Acipenser schrenckii]
F01_cb4632_c8/f1p0/3203	gi|211926874|dbj|BAG82650.1|	2.94985e-79	154/156(98.72)	276	estrogen receptor alpha1 [Acipenser schrenckii]
F01_cb4632_c9/f1p0/3304	gi|211926874|dbj|BAG82650.1|	4.82996e-90	90/91(98.90)	191	estrogen receptor alpha1 [Acipenser schrenckii]
F01_cb13698_c0/f2p3/2411	gi|573904220|ref|XP_006639832.1|	0	566/616(91.88)	1134	PREDICTED: protein fem-1 homolog A-like [Lepisosteus oculatus]
F01_cb13698_c1/f1p4/2451	gi|573904220|ref|XP_006639832.1|	0	237/254(93.31)	494	PREDICTED: protein fem-1 homolog A-like [Lepisosteus oculatus]
F01_cb13698_c2/f1p4/2382	gi|573904220|ref|XP_006639832.1|	0	540/616(87.66)	1066	PREDICTED: protein fem-1 homolog A-like [Lepisosteus oculatus]
F01_cb8161_c0/f30p2/2453	gi|573904220|ref|XP_006639832.1|	0	403/446(90.36)	810	PREDICTED: protein fem-1 homolog A-like [Lepisosteus oculatus]
F01_cb8161_c10/f2p2/2450	gi|573904220|ref|XP_006639832.1|	0	565/616(91.72)	1131	PREDICTED: protein fem-1 homolog A-like [Lepisosteus oculatus]
F01_cb8161_c11/f1p2/2446	gi|573904220|ref|XP_006639832.1|	0	475/513(92.59)	966	PREDICTED: protein fem-1 homolog A-like [Lepisosteus oculatus]
F01_cb8161_c14/f1p2/2268	gi|573904220|ref|XP_006639832.1|	0	273/300(91.00)	543	PREDICTED: protein fem-1 homolog A-like [Lepisosteus oculatus]
F01_cb8161_c15/f1p2/1763	gi|573904220|ref|XP_006639832.1|	0	197/222(88.74)	381	PREDICTED: protein fem-1 homolog A-like [Lepisosteus oculatus]
F01_cb8161_c18/f5p2/2481	gi|573904220|ref|XP_006639832.1|	0	567/616(92.05)	1136	PREDICTED: protein fem-1 homolog A-like [Lepisosteus oculatus]
F01_cb8161_c4/f1p2/4084	gi|573904220|ref|XP_006639832.1|	0	306/331(92.45)	617	PREDICTED: protein fem-1 homolog A-like [Lepisosteus oculatus]
F01_cb8161_c6/f1p2/2830	gi|573904220|ref|XP_006639832.1|	0	566/616(91.88)	1135	PREDICTED: protein fem-1 homolog A-like [Lepisosteus oculatus]
F01_cb8161_c7/f1p1/2524	gi|573904220|ref|XP_006639832.1|	0	566/616(91.88)	1134	PREDICTED: protein fem-1 homolog A-like [Lepisosteus oculatus]
F01_cb8161_c9/f1p0/2485	gi|573904220|ref|XP_006639832.1|	0	567/616(92.05)	1136	PREDICTED: protein fem-1 homolog A-like [Lepisosteus oculatus]
F01_cb5431_c10/f1p0/3916	gi|465997956|gb|EMP40475.1|	0	273/376(72.61)	514	Fibroblast growth factor receptor substrate 2 [Chelonia mydas]
F01_cb10604_c17368/f1p1/5071	gi|573902226|ref|XP_006638838.1|	0	463/649(71.34)	931	PREDICTED: follicle-stimulating hormone receptor-like [Lepisosteus oculatus]
F01_cb10604_c20163/f1p0/4596	gi|573902226|ref|XP_006638838.1|	0	481/667(72.11)	966	PREDICTED: follicle-stimulating hormone receptor-like [Lepisosteus oculatus]
F01_cb10604_c50572/f1p18/4201	gi|573902226|ref|XP_006638838.1|	1.10921e-10	45/101(44.55)	72	PREDICTED: follicle-stimulating hormone receptor-like [Lepisosteus oculatus]
F01_cb10604_c9514/f2p1/5044	gi|573902226|ref|XP_006638838.1|	0	481/649(74.11)	980	PREDICTED: follicle-stimulating hormone receptor-like [Lepisosteus oculatus]
F01_cb14613_c0/f2p1/2177	gi|742229200|ref|XP_010900597.1|	1.58042e-177	283/305(92.79)	518	PREDICTED: forkhead box protein L2 [Esox lucius]
F01_cb14613_c2/f1p0/2202	gi|742229200|ref|XP_010900597.1|	1.7565e-170	284/305(93.11)	500	PREDICTED: forkhead box protein L2 [Esox lucius]
F01_cb14613_c3/f1p1/1802	gi|742229200|ref|XP_010900597.1|	1.02605e-116	129/149(86.58)	241	PREDICTED: forkhead box protein L2 [Esox lucius]
F01_cb7426_c1/f1p0/3181	gi|578003032|gb|AHH92858.1|	2.42348e-122	94/131(71.76)	204	follistatin b2 [Oncorhynchus mykiss]
F01_cb20885_c0/f1p0/815	gi|557878688|ref|NP_001273667.1|	1.56583e-75	117/177(66.10)	243	gonadotropin-releasing hormone II receptor-like [Latimeria chalumnae]
F01_cb20885_c1/f1p0/1000	gi|557878688|ref|NP_001273667.1|	2.12637e-109	157/240(65.42)	332	gonadotropin-releasing hormone II receptor-like [Latimeria chalumnae]
F01_cb11611_c565/f1p2/1962	gi|469923991|emb|CCP19133.1|	6.92362e-48	88/216(40.74)	175	gonadal soma derived factor [Latimeria menadoensis]
F01_cb11611_c591/f1p0/2133	gi|469923991|emb|CCP19133.1|	1.32652e-46	84/208(40.38)	171	gonadal soma derived factor [Latimeria menadoensis]
F01_cb11611_c593/f1p1/1932	gi|469923991|emb|CCP19133.1|	2.85613e-48	88/216(40.74)	176	gonadal soma derived factor [Latimeria menadoensis]
F01_cb18382_c14/f9p0/1712	gi|469923991|emb|CCP19133.1|	3.27199e-48	88/216(40.74)	175	gonadal soma derived factor [Latimeria menadoensis]
F01_cb18382_c5/f1p0/1800	gi|469923991|emb|CCP19133.1|	1.5954e-48	88/216(40.74)	175	gonadal soma derived factor [Latimeria menadoensis]
F01_cb18382_c6/f1p0/1602	gi|469923991|emb|CCP19133.1|	3.0419e-36	63/156(40.38)	129	gonadal soma derived factor [Latimeria menadoensis]
F01_cb7626_c1/f2p5/2265	gi|469923991|emb|CCP19133.1|	1.06691e-36	74/190(38.95)	145	gonadal soma derived factor [Latimeria menadoensis]
F01_cb7626_c12/f1p1/2374	gi|469923991|emb|CCP19133.1|	7.41242e-37	74/190(38.95)	145	gonadal soma derived factor [Latimeria menadoensis]
F01_cb7626_c13/f1p4/2234	gi|469923991|emb|CCP19133.1|	1.29872e-36	74/190(38.95)	144	gonadal soma derived factor [Latimeria menadoensis]
F01_cb7626_c16/f1p2/2281	gi|469923991|emb|CCP19133.1|	7.14925e-37	74/190(38.95)	145	gonadal soma derived factor [Latimeria menadoensis]
F01_cb7626_c3/f5p3/2135	gi|469923991|emb|CCP19133.1|	2.04551e-35	72/190(37.89)	140	gonadal soma derived factor [Latimeria menadoensis]
F01_cb7626_c9/f1p6/2461	gi|469923991|emb|CCP19133.1|	8.09775e-36	73/190(38.42)	143	gonadal soma derived factor [Latimeria menadoensis]
F01_cb22281_c125547/f1p0/2729	gi|254273167|dbj|BAH85795.1|	4.58341e-94	149/162(91.98)	301	insulin-like growth factor I [Huso huso]
F01_cb10604_c33511/f1p0/4884	gi|254273167|dbj|BAH85795.1|	2.60223e-78	131/143(91.61)	264	insulin-like growth factor I [Huso huso]
F01_cb16930_c0/f1p0/1213	gi|573893910|ref|XP_006634706.1|	3.05004e-152	227/291(78.01)	444	PREDICTED: LIM homeobox transcription factor 1-alpha-like [Lepisosteus oculatus]
F01_cb7132_c0/f2p0/3300	gi|123907024|sp|Q1LWV4.1|LHX9_DANRE	0	362/388(93.30)	613	RecName: Full=LIM/homeobox protein Lhx9; Short=LIM homeobox protein 9 [Danio rerio]
F01_cb7132_c1/f2p0/3332	gi|123907024|sp|Q1LWV4.1|LHX9_DANRE	0	341/361(94.46)	592	RecName: Full=LIM/homeobox protein Lhx9; Short=LIM homeobox protein 9 [Danio rerio]
F01_cb1470_c105/f1p5/2789	gi|341579644|gb|AEK81554.1|	0	425/430(98.84)	758	POU2 [Acipenser sinensis]
F01_cb1470_c118/f1p9/2728	gi|341579644|gb|AEK81554.1|	7.70307e-161	308/348(88.51)	487	POU2 [Acipenser sinensis]
F01_cb1470_c122/f1p7/2714	gi|341579644|gb|AEK81554.1|	0	376/431(87.24)	634	POU2 [Acipenser sinensis]
F01_cb1470_c126/f1p8/2695	gi|341579644|gb|AEK81554.1|	0	404/431(93.74)	699	POU2 [Acipenser sinensis]
F01_cb1470_c127/f1p10/2711	gi|341579644|gb|AEK81554.1|	1.35538e-114	148/174(85.06)	305	POU2 [Acipenser sinensis]
F01_cb1470_c128/f1p8/2692	gi|341579644|gb|AEK81554.1|	6.65604e-122	227/255(89.02)	385	POU2 [Acipenser sinensis]
F01_cb1470_c129/f1p1/2696	gi|341579644|gb|AEK81554.1|	4.93441e-144	247/249(99.20)	442	POU2 [Acipenser sinensis]
F01_cb1470_c130/f1p6/2677	gi|341579644|gb|AEK81554.1|	5.90905e-153	260/263(98.86)	466	POU2 [Acipenser sinensis]
F01_cb1470_c131/f1p8/2698	gi|341579644|gb|AEK81554.1|	0	313/331(94.56)	516	POU2 [Acipenser sinensis]
F01_cb1470_c133/f1p12/2675	gi|341579644|gb|AEK81554.1|	3.31751e-89	103/147(70.07)	187	POU2 [Acipenser sinensis]
F01_cb1470_c134/f1p6/2679	gi|341579644|gb|AEK81554.1|	0	210/211(99.53)	444	POU2 [Acipenser sinensis]
F01_cb1470_c135/f1p4/2680	gi|341579644|gb|AEK81554.1|	0	341/349(97.71)	579	POU2 [Acipenser sinensis]
F01_cb1470_c136/f1p8/2632	gi|341579644|gb|AEK81554.1|	1.70415e-116	233/299(77.93)	370	POU2 [Acipenser sinensis]
F01_cb1470_c137/f1p10/2671	gi|341579644|gb|AEK81554.1|	0	259/264(98.11)	464	POU2 [Acipenser sinensis]
F01_cb1470_c138/f1p7/2657	gi|341579644|gb|AEK81554.1|	0	377/417(90.41)	631	POU2 [Acipenser sinensis]
F01_cb1470_c139/f1p8/2682	gi|341579644|gb|AEK81554.1|	1.46671e-158	175/179(97.77)	311	POU2 [Acipenser sinensis]
F01_cb1470_c141/f1p6/2657	gi|341579644|gb|AEK81554.1|	0	388/401(96.76)	679	POU2 [Acipenser sinensis]
F01_cb1470_c142/f1p6/2659	gi|341579644|gb|AEK81554.1|	1.3847e-139	127/137(92.70)	266	POU2 [Acipenser sinensis]
F01_cb1470_c143/f1p10/2649	gi|341579644|gb|AEK81554.1|	0	353/428(82.48)	558	POU2 [Acipenser sinensis]
F01_cb1470_c145/f1p9/2653	gi|341579644|gb|AEK81554.1|	2.17501e-148	275/354(77.68)	391	POU2 [Acipenser sinensis]
F01_cb1470_c146/f1p9/2660	gi|341579644|gb|AEK81554.1|	0	356/367(97.00)	609	POU2 [Acipenser sinensis]
F01_cb1470_c147/f1p7/2653	gi|341579644|gb|AEK81554.1|	0	209/210(99.52)	436	POU2 [Acipenser sinensis]
F01_cb1470_c148/f1p13/2647	gi|341579644|gb|AEK81554.1|	0	262/264(99.24)	470	POU2 [Acipenser sinensis]
F01_cb1470_c149/f1p10/2641	gi|341579644|gb|AEK81554.1|	2.40671e-85	107/108(99.07)	226	POU2 [Acipenser sinensis]
F01_cb1470_c151/f1p11/2638	gi|341579644|gb|AEK81554.1|	0	378/390(96.92)	649	POU2 [Acipenser sinensis]
F01_cb1470_c153/f1p13/2645	gi|341579644|gb|AEK81554.1|	1.5705e-127	85/87(97.70)	183	POU2 [Acipenser sinensis]
F01_cb1470_c154/f1p11/2633	gi|341579644|gb|AEK81554.1|	0	371/457(81.18)	594	POU2 [Acipenser sinensis]
F01_cb1470_c155/f1p13/2627	gi|341579644|gb|AEK81554.1|	8.293e-143	208/211(98.58)	439	POU2 [Acipenser sinensis]
F01_cb1470_c156/f1p6/2625	gi|341579644|gb|AEK81554.1|	4.38831e-139	206/211(97.63)	429	POU2 [Acipenser sinensis]
F01_cb1470_c157/f1p12/2629	gi|341579644|gb|AEK81554.1|	8.52813e-151	269/331(81.27)	460	POU2 [Acipenser sinensis]
F01_cb1470_c158/f1p13/2630	gi|341579644|gb|AEK81554.1|	2.9619e-154	288/309(93.20)	469	POU2 [Acipenser sinensis]
F01_cb1470_c159/f1p3/2618	gi|341579644|gb|AEK81554.1|	4.30577e-145	230/231(99.57)	444	POU2 [Acipenser sinensis]
F01_cb1470_c160/f1p10/2632	gi|341579644|gb|AEK81554.1|	2.94542e-160	171/217(78.80)	329	POU2 [Acipenser sinensis]
F01_cb1470_c161/f1p12/2606	gi|341579644|gb|AEK81554.1|	0	394/403(97.77)	693	POU2 [Acipenser sinensis]
F01_cb1470_c163/f1p2/2523	gi|341579644|gb|AEK81554.1|	0	394/431(91.42)	676	POU2 [Acipenser sinensis]
F01_cb1470_c164/f1p6/2589	gi|341579644|gb|AEK81554.1|	2.46351e-144	210/211(99.53)	442	POU2 [Acipenser sinensis]
F01_cb1470_c166/f1p11/2568	gi|341579644|gb|AEK81554.1|	1.62294e-145	210/215(97.67)	445	POU2 [Acipenser sinensis]
F01_cb1470_c167/f1p5/2552	gi|341579644|gb|AEK81554.1|	1.9127e-153	260/263(98.86)	466	POU2 [Acipenser sinensis]
F01_cb1470_c168/f1p6/2540	gi|341579644|gb|AEK81554.1|	0	288/296(97.30)	468	POU2 [Acipenser sinensis]
F01_cb1470_c169/f1p3/2545	gi|341579644|gb|AEK81554.1|	6.4515e-143	247/252(98.02)	438	POU2 [Acipenser sinensis]
F01_cb1470_c171/f1p12/2515	gi|341579644|gb|AEK81554.1|	7.8577e-161	292/308(94.81)	484	POU2 [Acipenser sinensis]
F01_cb1470_c172/f1p12/2512	gi|341579644|gb|AEK81554.1|	8.27738e-153	259/264(98.11)	464	POU2 [Acipenser sinensis]
F01_cb1470_c174/f1p8/2477	gi|341579644|gb|AEK81554.1|	8.21431e-179	308/331(93.05)	530	POU2 [Acipenser sinensis]
F01_cb1470_c175/f1p11/2452	gi|341579644|gb|AEK81554.1|	0	417/430(96.98)	732	POU2 [Acipenser sinensis]
F01_cb1470_c176/f1p8/2447	gi|341579644|gb|AEK81554.1|	3.85704e-82	189/255(74.12)	278	POU2 [Acipenser sinensis]
F01_cb1470_c177/f1p12/2440	gi|341579644|gb|AEK81554.1|	0	422/431(97.91)	746	POU2 [Acipenser sinensis]
F01_cb1470_c179/f1p13/2412	gi|341579644|gb|AEK81554.1|	0	421/429(98.14)	745	POU2 [Acipenser sinensis]
F01_cb1470_c181/f1p5/2407	gi|341579644|gb|AEK81554.1|	7.83626e-155	260/263(98.86)	468	POU2 [Acipenser sinensis]
F01_cb1470_c182/f1p10/2385	gi|341579644|gb|AEK81554.1|	6.40684e-140	226/231(97.84)	429	POU2 [Acipenser sinensis]
F01_cb1470_c183/f1p1/2382	gi|341579644|gb|AEK81554.1|	0	340/377(90.19)	563	POU2 [Acipenser sinensis]
F01_cb1470_c184/f1p7/2378	gi|341579644|gb|AEK81554.1|	2.2043e-145	210/211(99.53)	443	POU2 [Acipenser sinensis]
F01_cb1470_c185/f1p14/2283	gi|341579644|gb|AEK81554.1|	4.43036e-154	259/264(98.11)	464	POU2 [Acipenser sinensis]
F01_cb1470_c186/f1p11/2227	gi|341579644|gb|AEK81554.1|	1.32207e-100	198/207(95.65)	325	POU2 [Acipenser sinensis]
F01_cb1470_c187/f1p8/2218	gi|341579644|gb|AEK81554.1|	0	270/281(96.09)	434	POU2 [Acipenser sinensis]
F01_cb1470_c188/f1p4/2071	gi|341579644|gb|AEK81554.1|	9.22867e-169	252/257(98.05)	450	POU2 [Acipenser sinensis]
F01_cb1470_c189/f1p9/2108	gi|341579644|gb|AEK81554.1|	1.15174e-146	230/231(99.57)	443	POU2 [Acipenser sinensis]
F01_cb1470_c192/f1p11/2003	gi|341579644|gb|AEK81554.1|	1.36805e-99	155/167(92.81)	320	POU2 [Acipenser sinensis]
F01_cb1470_c193/f1p3/1861	gi|341579644|gb|AEK81554.1|	1.61889e-84	131/135(97.04)	279	POU2 [Acipenser sinensis]
F01_cb1470_c194/f1p7/1891	gi|341579644|gb|AEK81554.1|	2.29202e-91	143/148(96.62)	298	POU2 [Acipenser sinensis]
F01_cb1470_c196/f1p21/1830	gi|341579644|gb|AEK81554.1|	1.73983e-82	132/140(94.29)	274	POU2 [Acipenser sinensis]
F01_cb1470_c202/f167p21/2852	gi|341579644|gb|AEK81554.1|	0	426/431(98.84)	760	POU2 [Acipenser sinensis]
F01_cb1470_c21/f5p10/3722	gi|341579644|gb|AEK81554.1|	0	423/431(98.14)	754	POU2 [Acipenser sinensis]
F01_cb1470_c23/f5p22/3712	gi|341579644|gb|AEK81554.1|	0	423/431(98.14)	754	POU2 [Acipenser sinensis]
F01_cb1470_c27/f3p12/2832	gi|341579644|gb|AEK81554.1|	0	341/348(97.99)	578	POU2 [Acipenser sinensis]
F01_cb1470_c30/f3p12/2585	gi|341579644|gb|AEK81554.1|	0	358/431(83.06)	590	POU2 [Acipenser sinensis]
F01_cb1470_c31/f2p5/3617	gi|341579644|gb|AEK81554.1|	0	395/403(98.01)	694	POU2 [Acipenser sinensis]
F01_cb1470_c32/f2p9/3721	gi|341579644|gb|AEK81554.1|	0	423/431(98.14)	751	POU2 [Acipenser sinensis]
F01_cb1470_c34/f2p23/3177	gi|341579644|gb|AEK81554.1|	0	394/404(97.52)	692	POU2 [Acipenser sinensis]
F01_cb1470_c35/f2p12/3123	gi|341579644|gb|AEK81554.1|	8.43295e-150	290/308(94.16)	462	POU2 [Acipenser sinensis]
F01_cb1470_c38/f1p23/3893	gi|341579644|gb|AEK81554.1|	0	422/431(97.91)	747	POU2 [Acipenser sinensis]
F01_cb1470_c39/f1p7/3711	gi|341579644|gb|AEK81554.1|	0	380/437(86.96)	629	POU2 [Acipenser sinensis]
F01_cb1470_c40/f1p6/4745	gi|341579644|gb|AEK81554.1|	0	423/431(98.14)	751	POU2 [Acipenser sinensis]
F01_cb1470_c41/f1p10/3290	gi|341579644|gb|AEK81554.1|	0	423/431(98.14)	754	POU2 [Acipenser sinensis]
F01_cb1470_c42/f1p11/4166	gi|341579644|gb|AEK81554.1|	0	423/431(98.14)	751	POU2 [Acipenser sinensis]
F01_cb1470_c44/f1p6/3583	gi|341579644|gb|AEK81554.1|	0	404/431(93.74)	696	POU2 [Acipenser sinensis]
F01_cb1470_c45/f1p13/3571	gi|341579644|gb|AEK81554.1|	0	426/431(98.84)	761	POU2 [Acipenser sinensis]
F01_cb1470_c48/f1p21/3722	gi|341579644|gb|AEK81554.1|	0	426/431(98.84)	761	POU2 [Acipenser sinensis]
F01_cb1470_c49/f1p5/3581	gi|341579644|gb|AEK81554.1|	0	407/431(94.43)	756	POU2 [Acipenser sinensis]
F01_cb1470_c51/f1p9/3869	gi|341579644|gb|AEK81554.1|	0	367/394(93.15)	629	POU2 [Acipenser sinensis]
F01_cb1470_c52/f1p6/3586	gi|341579644|gb|AEK81554.1|	0	210/211(99.53)	439	POU2 [Acipenser sinensis]
F01_cb1470_c53/f1p6/3176	gi|341579644|gb|AEK81554.1|	1.17861e-148	217/219(99.09)	459	POU2 [Acipenser sinensis]
F01_cb1470_c54/f1p8/3136	gi|341579644|gb|AEK81554.1|	0	330/346(95.38)	557	POU2 [Acipenser sinensis]
F01_cb1470_c55/f1p11/3353	gi|341579644|gb|AEK81554.1|	6.02608e-87	140/142(98.59)	296	POU2 [Acipenser sinensis]
F01_cb1470_c56/f1p9/3103	gi|341579644|gb|AEK81554.1|	2.00014e-149	286/292(97.95)	461	POU2 [Acipenser sinensis]
F01_cb1470_c57/f1p6/3635	gi|341579644|gb|AEK81554.1|	0	351/364(96.43)	598	POU2 [Acipenser sinensis]
F01_cb1470_c58/f1p8/3405	gi|341579644|gb|AEK81554.1|	0	330/343(96.21)	555	POU2 [Acipenser sinensis]
F01_cb1470_c59/f1p1/3212	gi|341579644|gb|AEK81554.1|	0	426/431(98.84)	761	POU2 [Acipenser sinensis]
F01_cb1470_c64/f1p0/2968	gi|341579644|gb|AEK81554.1|	0	371/383(96.87)	636	POU2 [Acipenser sinensis]
F01_cb1470_c65/f1p2/3682	gi|341579644|gb|AEK81554.1|	0	412/420(98.10)	732	POU2 [Acipenser sinensis]
F01_cb1470_c66/f1p0/3761	gi|341579644|gb|AEK81554.1|	0	419/431(97.22)	737	POU2 [Acipenser sinensis]
F01_cb1470_c68/f1p0/3199	gi|341579644|gb|AEK81554.1|	0	421/431(97.68)	739	POU2 [Acipenser sinensis]
F01_cb1470_c72/f1p0/3101	gi|341579644|gb|AEK81554.1|	0	426/431(98.84)	761	POU2 [Acipenser sinensis]
F01_cb1470_c73/f1p0/4344	gi|341579644|gb|AEK81554.1|	0	424/431(98.38)	756	POU2 [Acipenser sinensis]
F01_cb1470_c76/f1p3/2877	gi|341579644|gb|AEK81554.1|	0	423/431(98.14)	751	POU2 [Acipenser sinensis]
F01_cb1470_c78/f1p3/2823	gi|341579644|gb|AEK81554.1|	0	424/431(98.38)	752	POU2 [Acipenser sinensis]
F01_cb1470_c81/f1p5/2767	gi|341579644|gb|AEK81554.1|	0	422/431(97.91)	754	POU2 [Acipenser sinensis]
F01_cb1470_c85/f1p1/2840	gi|341579644|gb|AEK81554.1|	0	422/458(92.14)	727	POU2 [Acipenser sinensis]
F01_cb1470_c86/f1p2/2787	gi|341579644|gb|AEK81554.1|	0	424/431(98.38)	752	POU2 [Acipenser sinensis]
F01_cb1470_c88/f1p1/2748	gi|341579644|gb|AEK81554.1|	0	421/431(97.68)	739	POU2 [Acipenser sinensis]
F01_cb1470_c93/f1p13/2822	gi|341579644|gb|AEK81554.1|	2.22294e-118	178/179(99.44)	377	POU2 [Acipenser sinensis]
F01_cb1470_c95/f1p0/2803	gi|341579644|gb|AEK81554.1|	0	424/431(98.38)	753	POU2 [Acipenser sinensis]
F01_cb8426_c1/f1p1/3220	gi|341579644|gb|AEK81554.1|	0	423/431(98.14)	754	POU2 [Acipenser sinensis]
F01_cb8426_c3/f1p1/2596	gi|341579644|gb|AEK81554.1|	5.4239e-149	216/217(99.54)	455	POU2 [Acipenser sinensis]
F01_cb8426_c4/f1p1/2576	gi|341579644|gb|AEK81554.1|	8.39034e-145	210/211(99.53)	443	POU2 [Acipenser sinensis]
F01_cb17018_c1/f1p0/3560	gi|573884234|ref|XP_006630200.1|	0	489/539(90.72)	1000	PREDICTED: platelet-derived growth factor receptor alpha-like [Lepisosteus oculatus]
F01_cb14310_c1/f1p0/2372	gi|573887629|ref|XP_006631587.1|	2.84373e-118	184/265(69.43)	367	PREDICTED: R-spondin-1-like [Lepisosteus oculatus]
F01_cb7292_c20/f1p0/2674	gi|207298857|gb|ACI23577.1|	0	280/280(100.00)	587	steroidogenic acute regulatory protein [Acipenser transmontanus]
F01_cb7554_c0/f2p0/3152	gi|556968351|ref|XP_005993175.1|	0	371/473(78.44)	561	PREDICTED: transcription factor SOX-8 [Latimeria chalumnae]
F01_cb7554_c1/f2p0/2929	gi|556968351|ref|XP_005993175.1|	1.41309e-146	205/246(83.33)	358	PREDICTED: transcription factor SOX-8 [Latimeria chalumnae]
F01_cb7554_c2/f1p0/3019	gi|556968351|ref|XP_005993175.1|	0	353/472(74.79)	548	PREDICTED: transcription factor SOX-8 [Latimeria chalumnae]
F01_cb7554_c3/f1p0/2956	gi|556968351|ref|XP_005993175.1|	0	338/426(79.34)	550	PREDICTED: transcription factor SOX-8 [Latimeria chalumnae]
F01_cb7554_c5/f1p0/2646	gi|556968351|ref|XP_005993175.1|	0	332/415(80.00)	548	PREDICTED: transcription factor SOX-8 [Latimeria chalumnae]
F01_cb5663_c11/f1p0/3469	gi|634859782|gb|AHZ62758.1|	0	446/448(99.55)	860	Sox9 [Acipenser sinensis]
F01_cb5663_c14/f1p0/2873	gi|634859782|gb|AHZ62758.1|	0	442/483(91.51)	799	Sox9 [Acipenser sinensis]
F01_cb5663_c15/f1p0/2697	gi|634859782|gb|AHZ62758.1|	0	339/345(98.26)	632	Sox9 [Acipenser sinensis]
F01_cb5663_c3/f1p0/3843	gi|634859782|gb|AHZ62758.1|	0	482/488(98.77)	900	Sox9 [Acipenser sinensis]
F01_cb5663_c5/f1p0/3152	gi|634859782|gb|AHZ62758.1|	3.32349e-176	293/299(97.99)	533	Sox9 [Acipenser sinensis]
F01_cb5663_c6/f1p0/3396	gi|634859782|gb|AHZ62758.1|	0	485/488(99.39)	907	Sox9 [Acipenser sinensis]
F01_cb13001_c140/f1p0/1686	gi|325980260|gb|ADZ48389.1|	3.14279e-131	216/219(98.63)	392	Sox3 [Polyodon spathula]
F01_cb13001_c156/f1p7/1420	gi|325980260|gb|ADZ48389.1|	2.36232e-150	236/236(100.00)	437	Sox3 [Polyodon spathula]
F01_cb13001_c177/f3p23/1570	gi|325980260|gb|ADZ48389.1|	1.38669e-150	238/245(97.14)	440	Sox3 [Polyodon spathula]
F01_cb10604_c2452/f1p11/3125	gi|573890381|ref|XP_006632952.1|	1.05801e-163	275/305(90.16)	493	PREDICTED: transcription factor Sox-3-like isoform X1 [Lepisosteus oculatus]
F01_cb13001_c101/f1p0/2024	gi|573890381|ref|XP_006632952.1|	7.59492e-169	275/305(90.16)	493	PREDICTED: transcription factor Sox-3-like isoform X1 [Lepisosteus oculatus]
F01_cb13001_c103/f1p0/1985	gi|573890381|ref|XP_006632952.1|	6.45395e-170	276/305(90.49)	496	PREDICTED: transcription factor Sox-3-like isoform X1 [Lepisosteus oculatus]
F01_cb13001_c116/f1p15/1888	gi|573890381|ref|XP_006632952.1|	6.44043e-169	275/305(90.16)	493	PREDICTED: transcription factor Sox-3-like isoform X1 [Lepisosteus oculatus]
F01_cb13001_c118/f6p26/1951	gi|573890381|ref|XP_006632952.1|	1.28321e-168	275/305(90.16)	493	PREDICTED: transcription factor Sox-3-like isoform X1 [Lepisosteus oculatus]
F01_cb13001_c119/f1p20/1859	gi|573890381|ref|XP_006632952.1|	4.62473e-169	275/305(90.16)	493	PREDICTED: transcription factor Sox-3-like isoform X1 [Lepisosteus oculatus]
F01_cb13001_c120/f1p12/1873	gi|573890381|ref|XP_006632952.1|	1.79658e-120	235/275(85.45)	369	PREDICTED: transcription factor Sox-3-like isoform X1 [Lepisosteus oculatus]
F01_cb13001_c122/f1p7/1829	gi|573890381|ref|XP_006632952.1|	1.70916e-166	272/300(90.67)	486	PREDICTED: transcription factor Sox-3-like isoform X1 [Lepisosteus oculatus]
F01_cb13001_c125/f1p9/1865	gi|573890381|ref|XP_006632952.1|	2.0556e-158	265/305(86.89)	466	PREDICTED: transcription factor Sox-3-like isoform X1 [Lepisosteus oculatus]
F01_cb13001_c126/f1p21/1803	gi|573890381|ref|XP_006632952.1|	2.45223e-169	275/305(90.16)	493	PREDICTED: transcription factor Sox-3-like isoform X1 [Lepisosteus oculatus]
F01_cb13001_c130/f1p12/1807	gi|573890381|ref|XP_006632952.1|	3.22175e-133	240/305(78.69)	400	PREDICTED: transcription factor Sox-3-like isoform X1 [Lepisosteus oculatus]
F01_cb13001_c142/f1p9/1635	gi|573890381|ref|XP_006632952.1|	2.0412e-170	275/305(90.16)	494	PREDICTED: transcription factor Sox-3-like isoform X1 [Lepisosteus oculatus]
F01_cb13001_c144/f1p26/1556	gi|573890381|ref|XP_006632952.1|	1.46766e-170	275/305(90.16)	493	PREDICTED: transcription factor Sox-3-like isoform X1 [Lepisosteus oculatus]
F01_cb13001_c153/f1p14/1467	gi|573890381|ref|XP_006632952.1|	1.68224e-172	276/305(90.49)	497	PREDICTED: transcription factor Sox-3-like isoform X1 [Lepisosteus oculatus]
F01_cb13001_c154/f1p4/1464	gi|573890381|ref|XP_006632952.1|	1.13075e-122	164/182(90.11)	342	PREDICTED: transcription factor Sox-3-like isoform X1 [Lepisosteus oculatus]
F01_cb13001_c160/f1p46/1335	gi|573890381|ref|XP_006632952.1|	9.31826e-173	276/305(90.49)	496	PREDICTED: transcription factor Sox-3-like isoform X1 [Lepisosteus oculatus]
F01_cb13001_c168/f2p7/2000	gi|573890381|ref|XP_006632952.1|	2.14704e-130	192/215(89.30)	316	PREDICTED: transcription factor Sox-3-like isoform X1 [Lepisosteus oculatus]
F01_cb13001_c169/f209p38/1944	gi|573890381|ref|XP_006632952.1|	3.76946e-170	276/305(90.49)	497	PREDICTED: transcription factor Sox-3-like isoform X1 [Lepisosteus oculatus]
F01_cb13001_c170/f41p29/1963	gi|573890381|ref|XP_006632952.1|	1.28613e-169	276/305(90.49)	496	PREDICTED: transcription factor Sox-3-like isoform X1 [Lepisosteus oculatus]
F01_cb13001_c171/f21p14/1988	gi|573890381|ref|XP_006632952.1|	6.15038e-170	276/305(90.49)	497	PREDICTED: transcription factor Sox-3-like isoform X1 [Lepisosteus oculatus]
F01_cb13001_c172/f9p26/1973	gi|573890381|ref|XP_006632952.1|	7.85557e-168	274/305(89.84)	491	PREDICTED: transcription factor Sox-3-like isoform X1 [Lepisosteus oculatus]
F01_cb13001_c174/f14p28/1891	gi|573890381|ref|XP_006632952.1|	6.65661e-169	275/305(90.16)	493	PREDICTED: transcription factor Sox-3-like isoform X1 [Lepisosteus oculatus]
F01_cb13001_c175/f21p22/1964	gi|573890381|ref|XP_006632952.1|	2.28608e-169	275/305(90.16)	495	PREDICTED: transcription factor Sox-3-like isoform X1 [Lepisosteus oculatus]
F01_cb13001_c176/f7p25/1990	gi|573890381|ref|XP_006632952.1|	1.95804e-168	275/305(90.16)	493	PREDICTED: transcription factor Sox-3-like isoform X1 [Lepisosteus oculatus]
F01_cb13001_c180/f2p9/1968	gi|573890381|ref|XP_006632952.1|	5.05908e-170	276/305(90.49)	497	PREDICTED: transcription factor Sox-3-like isoform X1 [Lepisosteus oculatus]
F01_cb13001_c183/f1p13/1945	gi|573890381|ref|XP_006632952.1|	3.81943e-132	208/232(89.66)	388	PREDICTED: transcription factor Sox-3-like isoform X1 [Lepisosteus oculatus]
F01_cb13001_c185/f1p24/2012	gi|573890381|ref|XP_006632952.1|	2.08898e-168	275/305(90.16)	493	PREDICTED: transcription factor Sox-3-like isoform X1 [Lepisosteus oculatus]
F01_cb13001_c36/f1p15/1846	gi|573890381|ref|XP_006632952.1|	3.67097e-170	276/305(90.49)	496	PREDICTED: transcription factor Sox-3-like isoform X1 [Lepisosteus oculatus]
F01_cb13001_c37/f1p18/1895	gi|573890381|ref|XP_006632952.1|	1.01041e-157	261/290(90.00)	464	PREDICTED: transcription factor Sox-3-like isoform X1 [Lepisosteus oculatus]
F01_cb13001_c39/f1p28/2247	gi|573890381|ref|XP_006632952.1|	2.70783e-168	276/305(90.49)	496	PREDICTED: transcription factor Sox-3-like isoform X1 [Lepisosteus oculatus]
F01_cb13001_c41/f1p6/1978	gi|573890381|ref|XP_006632952.1|	1.61551e-169	276/305(90.49)	496	PREDICTED: transcription factor Sox-3-like isoform X1 [Lepisosteus oculatus]
F01_cb13001_c42/f1p7/1920	gi|573890381|ref|XP_006632952.1|	4.05691e-170	276/305(90.49)	496	PREDICTED: transcription factor Sox-3-like isoform X1 [Lepisosteus oculatus]
F01_cb13001_c43/f1p6/2285	gi|573890381|ref|XP_006632952.1|	3.2448e-167	275/305(90.16)	493	PREDICTED: transcription factor Sox-3-like isoform X1 [Lepisosteus oculatus]
F01_cb13001_c45/f1p6/2038	gi|573890381|ref|XP_006632952.1|	3.7379e-169	276/305(90.49)	496	PREDICTED: transcription factor Sox-3-like isoform X1 [Lepisosteus oculatus]
F01_cb13001_c46/f1p5/2032	gi|573890381|ref|XP_006632952.1|	1.66887e-169	276/305(90.49)	496	PREDICTED: transcription factor Sox-3-like isoform X1 [Lepisosteus oculatus]
F01_cb13001_c48/f1p0/1932	gi|573890381|ref|XP_006632952.1|	3.19715e-171	277/305(90.82)	499	PREDICTED: transcription factor Sox-3-like isoform X1 [Lepisosteus oculatus]
F01_cb13001_c51/f1p0/2090	gi|573890381|ref|XP_006632952.1|	6.35386e-170	277/305(90.82)	497	PREDICTED: transcription factor Sox-3-like isoform X1 [Lepisosteus oculatus]
F01_cb13001_c52/f1p0/2205	gi|573890381|ref|XP_006632952.1|	9.58042e-170	276/305(90.49)	496	PREDICTED: transcription factor Sox-3-like isoform X1 [Lepisosteus oculatus]
F01_cb13001_c54/f1p1/1925	gi|573890381|ref|XP_006632952.1|	5.29185e-170	276/305(90.49)	496	PREDICTED: transcription factor Sox-3-like isoform X1 [Lepisosteus oculatus]
F01_cb13001_c59/f1p22/2047	gi|573890381|ref|XP_006632952.1|	3.18415e-169	276/305(90.49)	496	PREDICTED: transcription factor Sox-3-like isoform X1 [Lepisosteus oculatus]
F01_cb13001_c65/f1p7/1950	gi|573890381|ref|XP_006632952.1|	6.65661e-169	275/305(90.16)	493	PREDICTED: transcription factor Sox-3-like isoform X1 [Lepisosteus oculatus]
F01_cb13001_c72/f1p27/2015	gi|573890381|ref|XP_006632952.1|	2.30736e-169	276/305(90.49)	496	PREDICTED: transcription factor Sox-3-like isoform X1 [Lepisosteus oculatus]
F01_cb13001_c74/f1p20/2068	gi|573890381|ref|XP_006632952.1|	4.86711e-131	140/152(92.11)	295	PREDICTED: transcription factor Sox-3-like isoform X1 [Lepisosteus oculatus]
F01_cb13001_c75/f1p12/1897	gi|573890381|ref|XP_006632952.1|	7.11057e-169	275/305(90.16)	493	PREDICTED: transcription factor Sox-3-like isoform X1 [Lepisosteus oculatus]
F01_cb13001_c77/f1p2/1985	gi|573890381|ref|XP_006632952.1|	1.37284e-169	276/305(90.49)	496	PREDICTED: transcription factor Sox-3-like isoform X1 [Lepisosteus oculatus]
F01_cb13001_c79/f1p0/2023	gi|573890381|ref|XP_006632952.1|	3.09542e-170	276/305(90.49)	497	PREDICTED: transcription factor Sox-3-like isoform X1 [Lepisosteus oculatus]
F01_cb13001_c8/f20p22/1947	gi|573890381|ref|XP_006632952.1|	1.14068e-169	276/305(90.49)	496	PREDICTED: transcription factor Sox-3-like isoform X1 [Lepisosteus oculatus]
F01_cb13001_c80/f1p0/2066	gi|573890381|ref|XP_006632952.1|	1.12855e-169	276/305(90.49)	496	PREDICTED: transcription factor Sox-3-like isoform X1 [Lepisosteus oculatus]
F01_cb13001_c86/f1p0/2489	gi|573890381|ref|XP_006632952.1|	1.51376e-169	276/305(90.49)	496	PREDICTED: transcription factor Sox-3-like isoform X1 [Lepisosteus oculatus]
F01_cb13001_c89/f1p17/1954	gi|573890381|ref|XP_006632952.1|	9.89984e-170	276/305(90.49)	496	PREDICTED: transcription factor Sox-3-like isoform X1 [Lepisosteus oculatus]
F01_cb13001_c90/f1p20/1932	gi|573890381|ref|XP_006632952.1|	5.86408e-164	269/298(90.27)	481	PREDICTED: transcription factor Sox-3-like isoform X1 [Lepisosteus oculatus]
F01_cb13001_c91/f1p13/2155	gi|573890381|ref|XP_006632952.1|	9.92111e-168	275/305(90.16)	493	PREDICTED: transcription factor Sox-3-like isoform X1 [Lepisosteus oculatus]
F01_cb13001_c92/f1p4/1968	gi|573890381|ref|XP_006632952.1|	3.52961e-171	277/305(90.82)	499	PREDICTED: transcription factor Sox-3-like isoform X1 [Lepisosteus oculatus]
F01_cb1461_c10/f1p0/3323	gi|573890923|ref|XP_006633221.1|	0	692/761(90.93)	1050	PREDICTED: transcription factor SOX-5-like isoform X1 [Lepisosteus oculatus]
F01_cb1461_c12/f1p0/2620	gi|573890923|ref|XP_006633221.1|	0	607/696(87.21)	924	PREDICTED: transcription factor SOX-5-like isoform X1 [Lepisosteus oculatus]
F01_cb1461_c13/f1p0/2264	gi|573890923|ref|XP_006633221.1|	0	533/585(91.11)	758	PREDICTED: transcription factor SOX-5-like isoform X1 [Lepisosteus oculatus]
F01_cb1461_c23/f1p0/6689	gi|573890923|ref|XP_006633221.1|	0	509/581(87.61)	734	PREDICTED: transcription factor SOX-5-like isoform X1 [Lepisosteus oculatus]
F01_cb1461_c15/f1p2/1500	gi|573890925|ref|XP_006633222.1|	8.17626e-61	157/177(88.70)	218	PREDICTED: transcription factor SOX-5-like isoform X2 [Lepisosteus oculatus]
F01_cb1461_c14/f1p0/2181	gi|573890927|ref|XP_006633223.1|	0	514/621(82.77)	709	PREDICTED: transcription factor SOX-5-like isoform X3 [Lepisosteus oculatus]
F01_cb1461_c9/f1p1/2632	gi|573890927|ref|XP_006633223.1|	0	667/760(87.76)	1014	PREDICTED: transcription factor SOX-5-like isoform X3 [Lepisosteus oculatus]
F01_cb15848_c0/f1p3/1491	gi|573909660|ref|XP_006642548.1|	0	423/479(88.31)	682	PREDICTED: transcription factor SOX-6-like isoform X2 [Lepisosteus oculatus]
F01_cb14611_c0/f2p0/1805	gi|573875677|ref|XP_006626146.1|	2.32734e-166	277/373(74.26)	488	PREDICTED: transcription factor Sox-7-like [Lepisosteus oculatus]
F01_cb14611_c1/f1p0/2047	gi|573875677|ref|XP_006626146.1|	1.91645e-164	276/373(73.99)	486	PREDICTED: transcription factor Sox-7-like [Lepisosteus oculatus]
F01_cb14611_c2/f1p1/2166	gi|573875677|ref|XP_006626146.1|	2.74963e-164	276/373(73.99)	487	PREDICTED: transcription factor Sox-7-like [Lepisosteus oculatus]
F01_cb14611_c3/f1p0/1988	gi|573875677|ref|XP_006626146.1|	1.96481e-165	277/373(74.26)	488	PREDICTED: transcription factor Sox-7-like [Lepisosteus oculatus]
F01_cb14611_c4/f1p0/2030	gi|573875677|ref|XP_006626146.1|	2.79677e-165	277/373(74.26)	488	PREDICTED: transcription factor Sox-7-like [Lepisosteus oculatus]
F01_cb14611_c5/f1p0/1923	gi|573875677|ref|XP_006626146.1|	1.02794e-165	277/373(74.26)	488	PREDICTED: transcription factor Sox-7-like [Lepisosteus oculatus]
F01_cb11406_c12/f1p0/2184	gi|734594428|ref|XP_010746226.1|	0	371/445(83.37)	671	PREDICTED: transcription factor 7-like 2 isoform X2 [Larimichthys crocea]
F01_cb11406_c11/f1p0/2033	gi|742095932|ref|XP_010865214.1|	0	377/500(75.40)	610	PREDICTED: transcription factor 7-like 2 isoform X24 [Esox lucius]
F01_cb11406_c8/f1p0/2340	gi|597792683|ref|XP_007259277.1|	0	249/370(67.30)	385	PREDICTED: transcription factor 7-like 2 isoform X4 [Astyanax mexicanus]
F01_cb11406_c13/f1p0/2152	gi|597792686|ref|XP_007259278.1|	0	276/391(70.59)	507	PREDICTED: transcription factor 7-like 2 isoform X5 [Astyanax mexicanus]
F01_cb11406_c19/f1p0/2438	gi|597792686|ref|XP_007259278.1|	6.47541e-163	274/322(85.09)	493	PREDICTED: transcription factor 7-like 2 isoform X5 [Astyanax mexicanus]
F01_cb11406_c10/f1p0/2178	gi|573885930|ref|XP_006630827.1|	0	559/612(91.34)	938	PREDICTED: transcription factor 7-like 2-like isoform X1 [Lepisosteus oculatus]
F01_cb11406_c15/f1p0/1679	gi|573885930|ref|XP_006630827.1|	0	427/458(93.23)	712	PREDICTED: transcription factor 7-like 2-like isoform X1 [Lepisosteus oculatus]
F01_cb11406_c6/f1p0/2258	gi|573885932|ref|XP_006630828.1|	0	539/599(89.98)	878	PREDICTED: transcription factor 7-like 2-like isoform X2 [Lepisosteus oculatus]
F01_cb11406_c4/f1p0/2343	gi|573885942|ref|XP_006630833.1|	0	428/463(92.44)	728	PREDICTED: transcription factor 7-like 2-like isoform X7 [Lepisosteus oculatus]
F01_cb15353_c1/f1p0/2439	gi|573904039|ref|XP_006639742.1|	3.64776e-136	187/270(69.26)	367	PREDICTED: transcription factor Sox-18A-like [Lepisosteus oculatus]
F01_cb6093_c1/f2p0/3666	gi|51599123|gb|AAU08212.1|	2.28833e-179	340/359(94.71)	541	transcription factor Sox4b [Acipenser schrenckii]
F01_cb6093_c10/f1p0/2257	gi|51599123|gb|AAU08212.1|	4.13504e-123	150/154(97.40)	318	transcription factor Sox4b [Acipenser schrenckii]
F01_cb6093_c5/f1p0/3202	gi|51599123|gb|AAU08212.1|	0	371/372(99.73)	587	transcription factor Sox4b [Acipenser schrenckii]
F01_cb6093_c7/f1p0/2923	gi|51599123|gb|AAU08212.1|	1.28919e-142	255/274(93.07)	439	transcription factor Sox4b [Acipenser schrenckii]
F01_cb6093_c9/f1p0/2436	gi|51599123|gb|AAU08212.1|	1.7944e-68	179/179(100.00)	238	transcription factor Sox4b [Acipenser schrenckii]
F01_cb19647_c0/f2p0/1672	gi|573903691|ref|XP_006639568.1|	3.29195e-168	240/336(71.43)	492	PREDICTED: meiotic recombination protein SPO11-like [Lepisosteus oculatus]
F01_cb19647_c2/f1p0/1797	gi|573903691|ref|XP_006639568.1|	0	277/393(70.48)	566	PREDICTED: meiotic recombination protein SPO11-like [Lepisosteus oculatus]
F01_cb19647_c3/f1p0/1643	gi|573903691|ref|XP_006639568.1|	1.70594e-118	139/263(52.85)	258	PREDICTED: meiotic recombination protein SPO11-like [Lepisosteus oculatus]
F01_cb19647_c4/f1p0/1652	gi|573903691|ref|XP_006639568.1|	0	277/388(71.39)	575	PREDICTED: meiotic recombination protein SPO11-like [Lepisosteus oculatus]
F01_cb19647_c5/f1p0/1759	gi|573903691|ref|XP_006639568.1|	1.54171e-173	247/348(70.98)	506	PREDICTED: meiotic recombination protein SPO11-like [Lepisosteus oculatus]
F01_cb22280_c27285/f1p0/3277	gi|734647713|ref|XP_010753059.1|	1.08031e-16	38/42(90.48)	88	PREDICTED: Wilms tumor protein homolog, partial [Larimichthys crocea]
F01_cb15637_c10/f1p0/1388	gi|573884921|ref|XP_006630539.1|	2.16398e-101	172/251(68.53)	312	PREDICTED: dickkopf-related protein 1-like [Lepisosteus oculatus]
F01_cb15637_c11/f1p8/1142	gi|573884921|ref|XP_006630539.1|	8.68724e-92	154/215(71.63)	285	PREDICTED: dickkopf-related protein 1-like [Lepisosteus oculatus]
F01_cb15637_c12/f1p0/1609	gi|573884921|ref|XP_006630539.1|	6.61467e-100	170/249(68.27)	309	PREDICTED: dickkopf-related protein 1-like [Lepisosteus oculatus]
F01_cb15637_c16/f1p0/1361	gi|573884921|ref|XP_006630539.1|	6.95696e-102	171/251(68.13)	313	PREDICTED: dickkopf-related protein 1-like [Lepisosteus oculatus]
F01_cb15637_c21/f1p0/801	gi|573884921|ref|XP_006630539.1|	2.64212e-74	135/209(64.59)	236	PREDICTED: dickkopf-related protein 1-like [Lepisosteus oculatus]
F01_cb15637_c22/f1p3/1394	gi|573884921|ref|XP_006630539.1|	8.16853e-63	75/107(70.09)	148	PREDICTED: dickkopf-related protein 1-like [Lepisosteus oculatus]
F01_cb15637_c23/f29p6/1372	gi|573884921|ref|XP_006630539.1|	2.14085e-107	171/249(68.67)	327	PREDICTED: dickkopf-related protein 1-like [Lepisosteus oculatus]
F01_cb15637_c6/f1p4/1948	gi|573884921|ref|XP_006630539.1|	1.01536e-96	169/249(67.87)	306	PREDICTED: dickkopf-related protein 1-like [Lepisosteus oculatus]
F01_cb15637_c8/f1p1/1402	gi|573884921|ref|XP_006630539.1|	4.64136e-93	150/244(61.48)	291	PREDICTED: dickkopf-related protein 1-like [Lepisosteus oculatus]
F01_cb11694_c0/f1p0/2243	gi|185135617|ref|NP_001117690.1|	3.08575e-19	46/60(76.67)	96	11-beta-hydroxysteroid dehydrogenase [Oncorhynchus mykiss]
F01_cb11694_c1/f1p0/3278	gi|556825703|gb|AGZ80888.1|	1.51397e-48	101/142(71.13)	182	11-beta-hydroxysteroid dehydrogenase 2, partial [Carassius auratus ssp. &apos;Pengze&apos;]
F01_cb11694_c2/f1p1/2257	gi|185135617|ref|NP_001117690.1|	1.14046e-82	154/228(67.54)	277	11-beta-hydroxysteroid dehydrogenase [Oncorhynchus mykiss]
F01_cb6729_c111/f82p0/3022	gi|307548813|dbj|BAJ19133.1|	0	421/527(79.89)	837	vasa [Misgurnus anguillicaudatus]
F01_cb6729_c112/f17p0/2914	gi|307548813|dbj|BAJ19133.1|	0	412/503(81.91)	827	vasa [Misgurnus anguillicaudatus]
F01_cb6729_c25/f2p1/2897	gi|307548813|dbj|BAJ19133.1|	0	354/406(87.19)	749	vasa [Misgurnus anguillicaudatus]
F01_cb6729_c27/f2p1/2948	gi|307548813|dbj|BAJ19133.1|	0	416/520(80.00)	832	vasa [Misgurnus anguillicaudatus]
F01_cb6729_c31/f1p1/3110	gi|307548813|dbj|BAJ19133.1|	0	292/333(87.69)	613	vasa [Misgurnus anguillicaudatus]
F01_cb6729_c32/f1p0/3032	gi|307548813|dbj|BAJ19133.1|	0	409/487(83.98)	830	vasa [Misgurnus anguillicaudatus]
F01_cb6729_c33/f1p0/3087	gi|307548813|dbj|BAJ19133.1|	0	417/520(80.19)	833	vasa [Misgurnus anguillicaudatus]
F01_cb6729_c34/f1p2/3190	gi|307548813|dbj|BAJ19133.1|	0	412/503(81.91)	827	vasa [Misgurnus anguillicaudatus]
F01_cb6729_c39/f1p0/3132	gi|307548813|dbj|BAJ19133.1|	0	417/520(80.19)	833	vasa [Misgurnus anguillicaudatus]
F01_cb6729_c40/f1p0/3450	gi|307548813|dbj|BAJ19133.1|	0	412/503(81.91)	827	vasa [Misgurnus anguillicaudatus]
F01_cb6729_c42/f1p0/3383	gi|307548813|dbj|BAJ19133.1|	0	417/520(80.19)	833	vasa [Misgurnus anguillicaudatus]
F01_cb6729_c43/f1p0/3336	gi|307548813|dbj|BAJ19133.1|	0	413/503(82.11)	827	vasa [Misgurnus anguillicaudatus]
F01_cb6729_c44/f1p0/3330	gi|307548813|dbj|BAJ19133.1|	0	414/520(79.62)	831	vasa [Misgurnus anguillicaudatus]
F01_cb6729_c47/f1p0/3082	gi|307548813|dbj|BAJ19133.1|	0	418/520(80.38)	834	vasa [Misgurnus anguillicaudatus]
F01_cb6729_c51/f1p0/3180	gi|307548813|dbj|BAJ19133.1|	0	417/520(80.19)	833	vasa [Misgurnus anguillicaudatus]
F01_cb6729_c52/f1p0/3204	gi|307548813|dbj|BAJ19133.1|	0	417/520(80.19)	833	vasa [Misgurnus anguillicaudatus]
F01_cb6729_c54/f1p2/2934	gi|307548813|dbj|BAJ19133.1|	0	290/353(82.15)	575	vasa [Misgurnus anguillicaudatus]
F01_cb6729_c56/f1p1/2933	gi|307548813|dbj|BAJ19133.1|	0	411/503(81.71)	827	vasa [Misgurnus anguillicaudatus]
F01_cb6729_c58/f1p0/2922	gi|307548813|dbj|BAJ19133.1|	0	417/520(80.19)	833	vasa [Misgurnus anguillicaudatus]
F01_cb6729_c62/f1p0/2874	gi|307548813|dbj|BAJ19133.1|	6.18562e-175	274/361(75.90)	533	vasa [Misgurnus anguillicaudatus]
F01_cb6729_c63/f1p0/2844	gi|307548813|dbj|BAJ19133.1|	0	377/450(83.78)	760	vasa [Misgurnus anguillicaudatus]
F01_cb6729_c65/f1p0/2793	gi|307548813|dbj|BAJ19133.1|	0	412/503(81.91)	826	vasa [Misgurnus anguillicaudatus]
F01_cb6729_c66/f1p0/2748	gi|307548813|dbj|BAJ19133.1|	0	375/433(86.61)	758	vasa [Misgurnus anguillicaudatus]
F01_cb6729_c68/f1p2/2928	gi|307548813|dbj|BAJ19133.1|	0	416/520(80.00)	833	vasa [Misgurnus anguillicaudatus]
F01_cb6729_c7/f17p0/3065	gi|307548813|dbj|BAJ19133.1|	0	417/520(80.19)	833	vasa [Misgurnus anguillicaudatus]
F01_cb6729_c70/f1p0/2851	gi|307548813|dbj|BAJ19133.1|	0	412/503(81.91)	826	vasa [Misgurnus anguillicaudatus]
F01_cb6729_c79/f1p0/2502	gi|307548813|dbj|BAJ19133.1|	0	415/516(80.43)	828	vasa [Misgurnus anguillicaudatus]
F01_cb6729_c8/f14p0/3074	gi|307548813|dbj|BAJ19133.1|	0	316/359(88.02)	657	vasa [Misgurnus anguillicaudatus]
F01_cb6729_c83/f1p0/2377	gi|307548813|dbj|BAJ19133.1|	0	404/470(85.96)	823	vasa [Misgurnus anguillicaudatus]
F01_cb6729_c87/f1p0/2287	gi|307548813|dbj|BAJ19133.1|	0	414/520(79.62)	828	vasa [Misgurnus anguillicaudatus]
F01_cb1775_c79/f1p0/1221	gi|313767028|gb|ADR80687.1|	3.27469e-16	38/42(90.48)	81	vitellogenin receptor [Anguilla australis]
F01_cb22280_c40771/f1p1/3294	gi|312231791|gb|ADO17799.1|	2.55977e-63	99/273(36.26)	146	vitellogenin receptor [Micropterus salmoides]
F01_cb7554_c6/f1p0/2641	gi|410586767|gb|AFV74660.1|	8.39549e-85	152/173(87.86)	288	SRY-box containing protein 8b [Sparus aurata]
F01_cb7554_c7/f1p0/2619	gi|410586767|gb|AFV74660.1|	6.54703e-66	114/131(87.02)	235	SRY-box containing protein 8b [Sparus aurata]
F01_cb16625_c0/f2p0/1989	gi|18859397|ref|NP_571950.1|	0	337/490(68.78)	549	transcription factor SOX-10 [Danio rerio]
F01_cb10604_c32152/f1p0/3066	gi|573910836|ref|XP_006643136.1|	3.11811e-42	87/161(54.04)	165	PREDICTED: oocyte zinc finger protein XlCOF22-like [Lepisosteus oculatus]
F01_cb11611_c1385/f1p0/2222	gi|637362001|ref|XP_008120409.1|	4.05415e-127	122/179(68.16)	253	PREDICTED: oocyte zinc finger protein XlCOF6-like [Anolis carolinensis]
F01_cb11611_c1682/f1p0/1935	gi|637357005|ref|XP_008119434.1|	1.37806e-35	73/150(48.67)	143	PREDICTED: oocyte zinc finger protein XlCOF6-like [Anolis carolinensis]
F01_cb3421_c10/f1p0/2530	gi|637370556|ref|XP_008121982.1|	1.26337e-143	237/438(54.11)	442	PREDICTED: oocyte zinc finger protein XlCOF6-like [Anolis carolinensis]
F01_cb11611_c1451/f1p0/2301	gi|742250963|ref|XP_010867269.1|	5.53664e-116	157/239(65.69)	314	PREDICTED: oocyte zinc finger protein XlCOF6-like [Esox lucius]
F01_cb11611_c1563/f1p2/2393	gi|742250963|ref|XP_010867269.1|	1.13485e-84	92/156(58.97)	196	PREDICTED: oocyte zinc finger protein XlCOF6-like [Esox lucius]
F01_cb12495_c0/f1p0/2580	gi|742250963|ref|XP_010867269.1|	0	172/275(62.55)	332	PREDICTED: oocyte zinc finger protein XlCOF6-like [Esox lucius]
F01_cb10604_c10871/f1p0/3433	gi|742250963|ref|XP_010867269.1|	3.62048e-164	209/312(66.99)	422	PREDICTED: oocyte zinc finger protein XlCOF6-like [Esox lucius]
F01_cb22280_c10985/f1p0/3296	gi|742250963|ref|XP_010867269.1|	3.96937e-160	181/280(64.64)	351	PREDICTED: oocyte zinc finger protein XlCOF6-like [Esox lucius]
F01_cb22280_c14040/f1p0/4155	gi|742250963|ref|XP_010867269.1|	0	228/366(62.30)	471	PREDICTED: oocyte zinc finger protein XlCOF6-like [Esox lucius]
F01_cb22280_c1566/f1p0/3185	gi|742250963|ref|XP_010867269.1|	5.7025e-155	160/245(65.31)	327	PREDICTED: oocyte zinc finger protein XlCOF6-like [Esox lucius]
F01_cb22280_c1568/f1p0/3374	gi|742250963|ref|XP_010867269.1|	1.8159e-74	67/105(63.81)	137	PREDICTED: oocyte zinc finger protein XlCOF6-like [Esox lucius]
F01_cb22280_c4457/f1p0/3338	gi|742250963|ref|XP_010867269.1|	5.22451e-172	205/385(53.25)	391	PREDICTED: oocyte zinc finger protein XlCOF6-like [Esox lucius]
F01_cb22280_c5694/f1p0/3771	gi|742250963|ref|XP_010867269.1|	4.60667e-142	124/226(54.87)	254	PREDICTED: oocyte zinc finger protein XlCOF6-like [Esox lucius]
F01_cb22280_c879/f1p0/3850	gi|742250963|ref|XP_010867269.1|	6.23693e-122	178/333(53.45)	335	PREDICTED: oocyte zinc finger protein XlCOF6-like [Esox lucius]
F01_cb22280_c883/f1p0/3531	gi|742250963|ref|XP_010867269.1|	2.39488e-165	229/411(55.72)	447	PREDICTED: oocyte zinc finger protein XlCOF6-like [Esox lucius]
F01_cb6559_c16/f1p0/2849	gi|742250963|ref|XP_010867269.1|	5.41028e-45	66/113(58.41)	140	PREDICTED: oocyte zinc finger protein XlCOF6-like [Esox lucius]
F01_cb6559_c24/f1p0/2416	gi|742250963|ref|XP_010867269.1|	4.69761e-47	64/124(51.61)	132	PREDICTED: oocyte zinc finger protein XlCOF6-like [Esox lucius]
F01_cb7023_c115/f1p0/1557	gi|742250963|ref|XP_010867269.1|	3.86832e-93	158/251(62.95)	310	PREDICTED: oocyte zinc finger protein XlCOF6-like [Esox lucius]
F01_cb8633_c11/f1p0/1813	gi|742250963|ref|XP_010867269.1|	9.47355e-148	219/402(54.48)	457	PREDICTED: oocyte zinc finger protein XlCOF6-like [Esox lucius]
F01_cb10604_c55816/f1p3/3702	gi|742250963|ref|XP_010867269.1|	0	301/476(63.24)	596	PREDICTED: oocyte zinc finger protein XlCOF6-like [Esox lucius]
F01_cb7962_c0/f13p2/2810	gi|530638470|ref|XP_005306043.1|	0	332/664(50.00)	607	PREDICTED: oocyte zinc finger protein XlCOF6-like isoform X1 [Chrysemys picta bellii]
F01_cb7962_c1/f4p1/2773	gi|530638470|ref|XP_005306043.1|	0	331/664(49.85)	596	PREDICTED: oocyte zinc finger protein XlCOF6-like isoform X1 [Chrysemys picta bellii]
F01_cb7962_c2/f1p0/2998	gi|530638470|ref|XP_005306043.1|	0	333/664(50.15)	611	PREDICTED: oocyte zinc finger protein XlCOF6-like isoform X1 [Chrysemys picta bellii]
F01_cb7962_c3/f1p2/2921	gi|530638470|ref|XP_005306043.1|	1.30295e-166	266/570(46.67)	496	PREDICTED: oocyte zinc finger protein XlCOF6-like isoform X1 [Chrysemys picta bellii]
F01_cb7962_c5/f1p0/2799	gi|530638470|ref|XP_005306043.1|	0	308/639(48.20)	561	PREDICTED: oocyte zinc finger protein XlCOF6-like isoform X1 [Chrysemys picta bellii]
F01_cb7962_c7/f1p0/2582	gi|530638470|ref|XP_005306043.1|	0	294/605(48.60)	555	PREDICTED: oocyte zinc finger protein XlCOF6-like isoform X1 [Chrysemys picta bellii]
F01_cb11611_c1350/f1p3/2540	gi|742240024|ref|XP_010903940.1|	2.80461e-130	173/269(64.31)	352	PREDICTED: oocyte zinc finger protein XlCOF6-like isoform X1 [Esox lucius]
F01_cb12495_c1/f1p0/3108	gi|742240024|ref|XP_010903940.1|	0	182/334(54.49)	365	PREDICTED: oocyte zinc finger protein XlCOF6-like isoform X1 [Esox lucius]
F01_cb3189_c67339/f1p0/2604	gi|742240024|ref|XP_010903940.1|	1.0835e-93	173/417(41.49)	284	PREDICTED: oocyte zinc finger protein XlCOF6-like isoform X1 [Esox lucius]
F01_cb10604_c52880/f2p1/2993	gi|742240024|ref|XP_010903940.1|	3.8133e-161	209/358(58.38)	437	PREDICTED: oocyte zinc finger protein XlCOF6-like isoform X1 [Esox lucius]
F01_cb7962_c10/f1p0/1506	gi|641801920|ref|XP_008163587.1|	5.81377e-70	139/231(60.17)	243	PREDICTED: oocyte zinc finger protein XlCOF6-like isoform X3 [Chrysemys picta bellii]
F01_cb11611_c1467/f1p1/2318	gi|742240030|ref|XP_010903943.1|	6.06489e-138	169/343(49.27)	311	PREDICTED: oocyte zinc finger protein XlCOF6-like isoform X3 [Esox lucius]
F01_cb11611_c1569/f1p1/1996	gi|742240030|ref|XP_010903943.1|	8.29528e-64	110/214(51.40)	215	PREDICTED: oocyte zinc finger protein XlCOF6-like isoform X3 [Esox lucius]
F01_cb10604_c17126/f1p0/3229	gi|742240030|ref|XP_010903943.1|	0	283/529(53.50)	563	PREDICTED: oocyte zinc finger protein XlCOF6-like isoform X3 [Esox lucius]
F01_cb22280_c1565/f1p0/4148	gi|742240030|ref|XP_010903943.1|	0	317/616(51.46)	588	PREDICTED: oocyte zinc finger protein XlCOF6-like isoform X3 [Esox lucius]
F01_cb22281_c135510/f1p0/2643	gi|742240030|ref|XP_010903943.1|	3.37359e-170	220/356(61.80)	420	PREDICTED: oocyte zinc finger protein XlCOF6-like isoform X3 [Esox lucius]
F01_cb3189_c46998/f1p0/2993	gi|742240030|ref|XP_010903943.1|	1.14863e-120	111/163(68.10)	223	PREDICTED: oocyte zinc finger protein XlCOF6-like isoform X3 [Esox lucius]
F01_cb3189_c57022/f1p0/2612	gi|742240030|ref|XP_010903943.1|	3.76068e-166	271/502(53.98)	512	PREDICTED: oocyte zinc finger protein XlCOF6-like isoform X3 [Esox lucius]
F01_cb3189_c58086/f1p1/2922	gi|742240030|ref|XP_010903943.1|	2.58828e-145	183/330(55.45)	383	PREDICTED: oocyte zinc finger protein XlCOF6-like isoform X3 [Esox lucius]
F01_cb3189_c70975/f1p0/2600	gi|742240030|ref|XP_010903943.1|	0	339/537(63.13)	651	PREDICTED: oocyte zinc finger protein XlCOF6-like isoform X3 [Esox lucius]
F01_cb11611_c342/f2p0/2494	gi|637366323|ref|XP_008121191.1|	2.46182e-170	168/260(64.62)	322	PREDICTED: oocyte zinc finger protein XlCOF6-like, partial [Anolis carolinensis]
F01_cb22280_c884/f1p0/3975	gi|637366323|ref|XP_008121191.1|	5.59171e-155	150/259(57.92)	317	PREDICTED: oocyte zinc finger protein XlCOF6-like, partial [Anolis carolinensis]
F01_cb22280_c888/f1p0/3585	gi|637366323|ref|XP_008121191.1|	0	253/406(62.32)	516	PREDICTED: oocyte zinc finger protein XlCOF6-like, partial [Anolis carolinensis]
F01_cb3189_c54974/f1p0/2619	gi|637361979|ref|XP_008120405.1|	1.06881e-92	148/239(61.92)	307	PREDICTED: oocyte zinc finger protein XlCOF6-like, partial [Anolis carolinensis]
F01_cb3421_c2/f1p0/4396	gi|637366323|ref|XP_008121191.1|	0	441/729(60.49)	890	PREDICTED: oocyte zinc finger protein XlCOF6-like, partial [Anolis carolinensis]
F01_cb3421_c4/f1p0/3815	gi|637366323|ref|XP_008121191.1|	7.39666e-139	286/661(43.27)	449	PREDICTED: oocyte zinc finger protein XlCOF6-like, partial [Anolis carolinensis]
F01_cb10604_c56490/f1p2/3509	gi|637366323|ref|XP_008121191.1|	0	287/471(60.93)	600	PREDICTED: oocyte zinc finger protein XlCOF6-like, partial [Anolis carolinensis]
F01_cb11611_c1377/f1p0/2159	gi|742242686|ref|XP_010862827.1|	6.2071e-122	106/155(68.39)	224	PREDICTED: oocyte zinc finger protein XlCOF7.1-like [Esox lucius]
F01_cb11611_c1390/f1p0/2281	gi|742242686|ref|XP_010862827.1|	5.35144e-85	95/143(66.43)	196	PREDICTED: oocyte zinc finger protein XlCOF7.1-like [Esox lucius]
F01_cb11611_c1392/f1p0/2250	gi|742242686|ref|XP_010862827.1|	1.24882e-162	248/387(64.08)	492	PREDICTED: oocyte zinc finger protein XlCOF7.1-like [Esox lucius]
F01_cb11611_c1407/f1p0/2108	gi|742242686|ref|XP_010862827.1|	5.01037e-102	156/261(59.77)	318	PREDICTED: oocyte zinc finger protein XlCOF7.1-like [Esox lucius]
F01_cb11611_c1485/f1p2/2106	gi|742242686|ref|XP_010862827.1|	1.15532e-76	125/196(63.78)	265	PREDICTED: oocyte zinc finger protein XlCOF7.1-like [Esox lucius]
F01_cb11611_c1775/f1p0/2082	gi|742242686|ref|XP_010862827.1|	3.67719e-126	202/337(59.94)	395	PREDICTED: oocyte zinc finger protein XlCOF7.1-like [Esox lucius]
F01_cb11611_c2230/f1p0/2154	gi|742242686|ref|XP_010862827.1|	3.81758e-80	94/130(72.31)	187	PREDICTED: oocyte zinc finger protein XlCOF7.1-like [Esox lucius]
F01_cb11611_c2368/f1p1/2005	gi|742242686|ref|XP_010862827.1|	1.50271e-54	84/115(73.04)	186	PREDICTED: oocyte zinc finger protein XlCOF7.1-like [Esox lucius]
F01_cb11611_c371/f2p3/2111	gi|742242686|ref|XP_010862827.1|	3.62972e-69	118/179(65.92)	245	PREDICTED: oocyte zinc finger protein XlCOF7.1-like [Esox lucius]
F01_cb10604_c15992/f1p1/3312	gi|742242686|ref|XP_010862827.1|	1.54628e-84	151/261(57.85)	294	PREDICTED: oocyte zinc finger protein XlCOF7.1-like [Esox lucius]
F01_cb20898_c1/f1p0/1492	gi|742242686|ref|XP_010862827.1|	7.40245e-68	82/131(62.60)	172	PREDICTED: oocyte zinc finger protein XlCOF7.1-like [Esox lucius]
F01_cb22280_c12833/f1p0/3079	gi|742242686|ref|XP_010862827.1|	3.05656e-77	127/200(63.50)	271	PREDICTED: oocyte zinc finger protein XlCOF7.1-like [Esox lucius]
F01_cb22280_c4452/f1p0/3015	gi|742242686|ref|XP_010862827.1|	2.09293e-126	200/341(58.65)	405	PREDICTED: oocyte zinc finger protein XlCOF7.1-like [Esox lucius]
F01_cb22280_c891/f1p0/3320	gi|742242686|ref|XP_010862827.1|	4.21155e-152	254/475(53.47)	475	PREDICTED: oocyte zinc finger protein XlCOF7.1-like [Esox lucius]
F01_cb10604_c32779/f1p1/3532	gi|742242686|ref|XP_010862827.1|	2.34143e-90	157/279(56.27)	311	PREDICTED: oocyte zinc finger protein XlCOF7.1-like [Esox lucius]
F01_cb3189_c50567/f1p0/2819	gi|742242686|ref|XP_010862827.1|	2.80917e-76	125/200(62.50)	268	PREDICTED: oocyte zinc finger protein XlCOF7.1-like [Esox lucius]
F01_cb3189_c51168/f1p0/2612	gi|742242686|ref|XP_010862827.1|	5.50232e-92	116/168(69.05)	239	PREDICTED: oocyte zinc finger protein XlCOF7.1-like [Esox lucius]
F01_cb10604_c33459/f1p1/4252	gi|742242686|ref|XP_010862827.1|	1.22974e-89	156/279(55.91)	310	PREDICTED: oocyte zinc finger protein XlCOF7.1-like [Esox lucius]
F01_cb3189_c61309/f1p0/2789	gi|742242686|ref|XP_010862827.1|	2.91766e-76	125/196(63.78)	268	PREDICTED: oocyte zinc finger protein XlCOF7.1-like [Esox lucius]
F01_cb3189_c75014/f1p0/2811	gi|742242686|ref|XP_010862827.1|	3.16155e-92	82/120(68.33)	161	PREDICTED: oocyte zinc finger protein XlCOF7.1-like [Esox lucius]
F01_cb7023_c120/f1p0/1764	gi|742242686|ref|XP_010862827.1|	5.88877e-72	134/242(55.37)	249	PREDICTED: oocyte zinc finger protein XlCOF7.1-like [Esox lucius]
F01_cb22281_c112296/f1p0/2713	gi|734635423|ref|XP_010746298.1|	2.56513e-52	91/255(35.69)	144	PREDICTED: kunitz-type protease inhibitor 1-like isoform X2 [Larimichthys crocea]
F01_cb22281_c137970/f1p3/2962	gi|734635423|ref|XP_010746298.1|	9.69456e-42	65/186(34.95)	107	PREDICTED: kunitz-type protease inhibitor 1-like isoform X2 [Larimichthys crocea]
F01_cb3556_c19/f1p1/3763	gi|573889509|ref|XP_006632519.1|	0	309/504(61.31)	608	PREDICTED: kunitz-type protease inhibitor 1-like [Lepisosteus oculatus]
F01_cb3556_c20/f1p0/4497	gi|573889509|ref|XP_006632519.1|	0	308/504(61.11)	604	PREDICTED: kunitz-type protease inhibitor 1-like [Lepisosteus oculatus]
F01_cb3556_c21/f1p0/3704	gi|573889509|ref|XP_006632519.1|	6.84085e-130	209/346(60.40)	417	PREDICTED: kunitz-type protease inhibitor 1-like [Lepisosteus oculatus]
F01_cb3556_c22/f1p0/3135	gi|410897979|ref|XP_003962476.1|	1.4244e-57	80/192(41.67)	142	PREDICTED: kunitz-type protease inhibitor 1-like [Takifugu rubripes]
F01_cb3556_c26/f1p0/4646	gi|742134441|ref|XP_010877247.1|	2.83975e-134	163/327(49.85)	306	PREDICTED: kunitz-type protease inhibitor 1 [Esox lucius]
F01_cb3556_c29/f1p0/2781	gi|573889509|ref|XP_006632519.1|	8.95362e-33	67/97(69.07)	140	PREDICTED: kunitz-type protease inhibitor 1-like [Lepisosteus oculatus]
F01_cb3556_c30/f1p0/2541	gi|573889509|ref|XP_006632519.1|	1.23848e-54	108/154(70.13)	204	PREDICTED: kunitz-type protease inhibitor 1-like [Lepisosteus oculatus]
F01_cb3556_c36/f1p1/4358	gi|573889509|ref|XP_006632519.1|	0	309/504(61.31)	608	PREDICTED: kunitz-type protease inhibitor 1-like [Lepisosteus oculatus]
F01_cb3556_c38/f2p1/4237	gi|573889509|ref|XP_006632519.1|	0	309/504(61.31)	608	PREDICTED: kunitz-type protease inhibitor 1-like [Lepisosteus oculatus]
F01_cb3556_c4/f4p2/4372	gi|573889509|ref|XP_006632519.1|	2.63316e-144	234/382(61.26)	460	PREDICTED: kunitz-type protease inhibitor 1-like [Lepisosteus oculatus]
F01_cb3556_c8/f1p0/4395	gi|573889509|ref|XP_006632519.1|	0	310/504(61.51)	607	PREDICTED: kunitz-type protease inhibitor 1-like [Lepisosteus oculatus]
F01_cb12452_c19/f5p5/1006	gi|742184514|ref|XP_010888880.1|	5.13619e-63	95/151(62.91)	207	PREDICTED: gametocyte-specific factor 1-like [Esox lucius]
F01_cb12452_c20/f5p3/969	gi|742184514|ref|XP_010888880.1|	1.44605e-61	94/152(61.84)	202	PREDICTED: gametocyte-specific factor 1-like [Esox lucius]
F01_cb12452_c21/f1p5/929	gi|742184514|ref|XP_010888880.1|	1.83073e-45	52/97(53.61)	104	PREDICTED: gametocyte-specific factor 1-like [Esox lucius]
F01_cb12452_c22/f3p5/1040	gi|742184514|ref|XP_010888880.1|	1.88938e-61	94/152(61.84)	203	PREDICTED: gametocyte-specific factor 1-like [Esox lucius]
F01_cb12452_c26/f3p12/734	gi|742184514|ref|XP_010888880.1|	4.49464e-64	97/156(62.18)	206	PREDICTED: gametocyte-specific factor 1-like [Esox lucius]
F01_cb12452_c27/f2p7/805	gi|742184514|ref|XP_010888880.1|	3.33297e-62	94/152(61.84)	202	PREDICTED: gametocyte-specific factor 1-like [Esox lucius]
F01_cb12452_c29/f2p3/1076	gi|742184514|ref|XP_010888880.1|	9.23993e-63	95/151(62.91)	207	PREDICTED: gametocyte-specific factor 1-like [Esox lucius]
F01_cb12452_c31/f2p10/860	gi|742184514|ref|XP_010888880.1|	2.64532e-62	94/152(61.84)	203	PREDICTED: gametocyte-specific factor 1-like [Esox lucius]
F01_cb12452_c33/f1p5/6520	gi|742184514|ref|XP_010888880.1|	4.02253e-32	67/124(54.03)	133	PREDICTED: gametocyte-specific factor 1-like [Esox lucius]
F01_cb12452_c34/f1p6/1629	gi|742184514|ref|XP_010888880.1|	7.33019e-61	96/151(63.58)	207	PREDICTED: gametocyte-specific factor 1-like [Esox lucius]
F01_cb12452_c35/f1p3/1615	gi|742184514|ref|XP_010888880.1|	4.9252e-33	65/120(54.17)	130	PREDICTED: gametocyte-specific factor 1-like [Esox lucius]
F01_cb12452_c36/f1p8/1406	gi|742184514|ref|XP_010888880.1|	9.58694e-46	56/71(78.87)	126	PREDICTED: gametocyte-specific factor 1-like [Esox lucius]
F01_cb12452_c37/f1p12/1347	gi|742184514|ref|XP_010888880.1|	4.67815e-60	94/152(61.84)	202	PREDICTED: gametocyte-specific factor 1-like [Esox lucius]
F01_cb12452_c38/f1p6/1237	gi|742184514|ref|XP_010888880.1|	1.81622e-60	94/152(61.84)	202	PREDICTED: gametocyte-specific factor 1-like [Esox lucius]
F01_cb12452_c39/f1p6/1208	gi|742184514|ref|XP_010888880.1|	8.90557e-61	94/152(61.84)	203	PREDICTED: gametocyte-specific factor 1-like [Esox lucius]
F01_cb12452_c40/f1p1/1101	gi|742184514|ref|XP_010888880.1|	1.49231e-62	94/151(62.25)	206	PREDICTED: gametocyte-specific factor 1-like [Esox lucius]
F01_cb12452_c41/f1p0/1127	gi|742184514|ref|XP_010888880.1|	4.55651e-63	95/151(62.91)	207	PREDICTED: gametocyte-specific factor 1-like [Esox lucius]
F01_cb12452_c42/f1p5/1086	gi|742184514|ref|XP_010888880.1|	8.36362e-62	98/166(59.04)	204	PREDICTED: gametocyte-specific factor 1-like [Esox lucius]
F01_cb12452_c43/f1p4/1007	gi|742184514|ref|XP_010888880.1|	6.30493e-62	94/152(61.84)	203	PREDICTED: gametocyte-specific factor 1-like [Esox lucius]
F01_cb12452_c47/f1p1/772	gi|742184514|ref|XP_010888880.1|	1.57613e-62	94/152(61.84)	202	PREDICTED: gametocyte-specific factor 1-like [Esox lucius]
F01_cb12452_c49/f1p0/825	gi|742184514|ref|XP_010888880.1|	1.01115e-63	94/151(62.25)	206	PREDICTED: gametocyte-specific factor 1-like [Esox lucius]
F01_cb12452_c51/f2p10/801	gi|742184514|ref|XP_010888880.1|	2.74429e-62	94/152(61.84)	202	PREDICTED: gametocyte-specific factor 1-like [Esox lucius]
F01_cb12452_c81/f1p8/592	gi|742184514|ref|XP_010888880.1|	5.7153e-45	73/122(59.84)	155	PREDICTED: gametocyte-specific factor 1-like [Esox lucius]
F01_cb12452_c85/f74p7/1039	gi|742184514|ref|XP_010888880.1|	3.55626e-61	94/152(61.84)	202	PREDICTED: gametocyte-specific factor 1-like [Esox lucius]
F01_cb12452_c87/f8p9/1003	gi|742184514|ref|XP_010888880.1|	2.09096e-61	94/152(61.84)	202	PREDICTED: gametocyte-specific factor 1-like [Esox lucius]
F01_cb12452_c9/f1p1/989	gi|742184514|ref|XP_010888880.1|	8.87584e-62	94/152(61.84)	203	PREDICTED: gametocyte-specific factor 1-like [Esox lucius]
F01_cb12452_c91/f2p4/991	gi|742184514|ref|XP_010888880.1|	1.92841e-62	94/151(62.25)	205	PREDICTED: gametocyte-specific factor 1-like [Esox lucius]
F01_cb22280_c14854/f1p8/3651	gi|281485070|gb|ADA70351.1|	0	569/655(86.87)	1079	heat shock protein [Ctenopharyngodon idella]
F01_cb22280_c40678/f1p1/3031	gi|281485070|gb|ADA70351.1|	0	543/623(87.16)	992	heat shock protein [Ctenopharyngodon idella]
F01_cb8778_c103/f1p0/1710	gi|281485070|gb|ADA70351.1|	1.32806e-172	262/285(91.93)	518	heat shock protein [Ctenopharyngodon idella]
F01_cb8778_c33/f1p2/2815	gi|281485070|gb|ADA70351.1|	7.54211e-166	260/285(91.23)	514	heat shock protein [Ctenopharyngodon idella]
F01_cb8778_c73/f1p2/2794	gi|281485070|gb|ADA70351.1|	3.54876e-166	260/285(91.23)	514	heat shock protein [Ctenopharyngodon idella]
F01_cb8778_c78/f1p2/2897	gi|281485070|gb|ADA70351.1|	0	330/397(83.12)	603	heat shock protein [Ctenopharyngodon idella]
F01_cb13963_c224/f1p17/2411	gi|302566321|gb|ADL40977.1|	0	387/432(89.58)	681	heat shock protein 70 [Acipenser baerii]
F01_cb13963_c529/f1p93/1140	gi|302566321|gb|ADL40977.1|	7.69131e-161	233/235(99.15)	475	heat shock protein 70 [Acipenser baerii]
F01_cb10604_c10600/f2p5/4279	gi|302566321|gb|ADL40977.1|	0	463/485(95.46)	859	heat shock protein 70 [Acipenser baerii]
F01_cb13963_c154/f1p0/2583	gi|341579599|gb|AEK81529.1|	0	610/612(99.67)	1172	heat shock protein 70 [Acipenser ruthenus]
F01_cb13963_c185/f1p0/2537	gi|341579599|gb|AEK81529.1|	0	610/640(95.31)	1159	heat shock protein 70 [Acipenser ruthenus]
F01_cb13963_c189/f1p1/2428	gi|341579599|gb|AEK81529.1|	0	610/612(99.67)	1168	heat shock protein 70 [Acipenser ruthenus]
F01_cb13963_c195/f1p9/2386	gi|341579599|gb|AEK81529.1|	0	604/612(98.69)	1167	heat shock protein 70 [Acipenser ruthenus]
F01_cb13963_c197/f1p0/2508	gi|341579599|gb|AEK81529.1|	0	610/612(99.67)	1172	heat shock protein 70 [Acipenser ruthenus]
F01_cb13963_c200/f1p26/2436	gi|341579599|gb|AEK81529.1|	0	610/612(99.67)	1172	heat shock protein 70 [Acipenser ruthenus]
F01_cb13963_c201/f1p0/2498	gi|341579599|gb|AEK81529.1|	0	610/612(99.67)	1172	heat shock protein 70 [Acipenser ruthenus]
F01_cb13963_c206/f1p13/2460	gi|341579599|gb|AEK81529.1|	0	395/397(99.50)	730	heat shock protein 70 [Acipenser ruthenus]
F01_cb13963_c220/f1p47/2422	gi|341579599|gb|AEK81529.1|	0	610/612(99.67)	1172	heat shock protein 70 [Acipenser ruthenus]
F01_cb13963_c222/f1p0/2473	gi|341579599|gb|AEK81529.1|	0	501/540(92.78)	918	heat shock protein 70 [Acipenser ruthenus]
F01_cb13963_c243/f1p0/2423	gi|341579599|gb|AEK81529.1|	0	596/612(97.39)	1133	heat shock protein 70 [Acipenser ruthenus]
F01_cb13963_c246/f1p0/2373	gi|341579599|gb|AEK81529.1|	0	351/351(100.00)	723	heat shock protein 70 [Acipenser ruthenus]
F01_cb13963_c260/f1p104/2407	gi|341579599|gb|AEK81529.1|	0	393/417(94.24)	703	heat shock protein 70 [Acipenser ruthenus]
F01_cb13963_c262/f1p39/2306	gi|341579599|gb|AEK81529.1|	0	307/311(98.71)	543	heat shock protein 70 [Acipenser ruthenus]
F01_cb13963_c276/f1p0/2433	gi|341579599|gb|AEK81529.1|	0	610/612(99.67)	1172	heat shock protein 70 [Acipenser ruthenus]
F01_cb13963_c296/f1p93/2369	gi|341579599|gb|AEK81529.1|	0	381/381(100.00)	758	heat shock protein 70 [Acipenser ruthenus]
F01_cb13963_c325/f1p3/2305	gi|341579599|gb|AEK81529.1|	0	610/612(99.67)	1169	heat shock protein 70 [Acipenser ruthenus]
F01_cb13963_c342/f1p25/2248	gi|341579599|gb|AEK81529.1|	0	608/612(99.35)	1167	heat shock protein 70 [Acipenser ruthenus]
F01_cb13963_c362/f1p1/2275	gi|341579599|gb|AEK81529.1|	0	323/323(100.00)	665	heat shock protein 70 [Acipenser ruthenus]
F01_cb13963_c368/f1p93/2299	gi|341579599|gb|AEK81529.1|	0	563/565(99.65)	1073	heat shock protein 70 [Acipenser ruthenus]
F01_cb13963_c381/f1p16/2313	gi|341579599|gb|AEK81529.1|	0	353/380(92.89)	706	heat shock protein 70 [Acipenser ruthenus]
F01_cb13963_c399/f1p20/2271	gi|341579599|gb|AEK81529.1|	0	488/496(98.39)	936	heat shock protein 70 [Acipenser ruthenus]
F01_cb13963_c421/f1p10/2234	gi|341579599|gb|AEK81529.1|	0	610/612(99.67)	1172	heat shock protein 70 [Acipenser ruthenus]
F01_cb13963_c467/f1p0/2170	gi|341579599|gb|AEK81529.1|	0	610/612(99.67)	1172	heat shock protein 70 [Acipenser ruthenus]
F01_cb13963_c488/f1p3/2276	gi|341579599|gb|AEK81529.1|	0	332/332(100.00)	686	heat shock protein 70 [Acipenser ruthenus]
F01_cb13963_c516/f1p7/1593	gi|341579599|gb|AEK81529.1|	0	333/351(94.87)	675	heat shock protein 70 [Acipenser ruthenus]
F01_cb13963_c526/f1p70/1264	gi|341579599|gb|AEK81529.1|	0	304/305(99.67)	625	heat shock protein 70 [Acipenser ruthenus]
F01_cb13963_c565/f356p75/2328	gi|341579599|gb|AEK81529.1|	0	563/565(99.65)	1073	heat shock protein 70 [Acipenser ruthenus]
F01_cb20948_c1/f1p1/2601	gi|341579599|gb|AEK81529.1|	0	352/359(98.05)	643	heat shock protein 70 [Acipenser ruthenus]
F01_cb22281_c120943/f1p7/2410	gi|341579599|gb|AEK81529.1|	0	610/612(99.67)	1172	heat shock protein 70 [Acipenser ruthenus]
F01_cb22281_c126269/f1p0/2858	gi|341579599|gb|AEK81529.1|	0	580/583(99.49)	1110	heat shock protein 70 [Acipenser ruthenus]
F01_cb22281_c129030/f1p0/2781	gi|341579599|gb|AEK81529.1|	0	610/612(99.67)	1172	heat shock protein 70 [Acipenser ruthenus]
F01_cb13963_c110/f1p24/2212	gi|393809558|gb|AFM75819.2|	0	600/612(98.04)	1144	heat shock protein 70 [Acipenser schrenckii]
F01_cb13963_c156/f1p50/2576	gi|393809558|gb|AFM75819.2|	0	369/371(99.46)	673	heat shock protein 70 [Acipenser schrenckii]
F01_cb13963_c184/f1p4/2479	gi|393809558|gb|AFM75819.2|	0	609/612(99.51)	1170	heat shock protein 70 [Acipenser schrenckii]
F01_cb13963_c203/f1p0/2495	gi|393809558|gb|AFM75819.2|	0	469/472(99.36)	875	heat shock protein 70 [Acipenser schrenckii]
F01_cb13963_c249/f1p28/2377	gi|393809558|gb|AFM75819.2|	0	609/612(99.51)	1170	heat shock protein 70 [Acipenser schrenckii]
F01_cb13963_c253/f1p8/2376	gi|393809558|gb|AFM75819.2|	0	609/612(99.51)	1170	heat shock protein 70 [Acipenser schrenckii]
F01_cb13963_c265/f1p0/2326	gi|393809558|gb|AFM75819.2|	0	609/612(99.51)	1170	heat shock protein 70 [Acipenser schrenckii]
F01_cb13963_c268/f1p63/2397	gi|393809558|gb|AFM75819.2|	0	330/331(99.70)	592	heat shock protein 70 [Acipenser schrenckii]
F01_cb13963_c270/f1p0/2390	gi|393809558|gb|AFM75819.2|	0	352/356(98.88)	635	heat shock protein 70 [Acipenser schrenckii]
F01_cb13963_c301/f1p1/2366	gi|393809558|gb|AFM75819.2|	0	609/612(99.51)	1170	heat shock protein 70 [Acipenser schrenckii]
F01_cb13963_c311/f1p100/2357	gi|393809558|gb|AFM75819.2|	0	388/389(99.74)	715	heat shock protein 70 [Acipenser schrenckii]
F01_cb13963_c323/f1p22/2281	gi|393809558|gb|AFM75819.2|	0	607/612(99.18)	1169	heat shock protein 70 [Acipenser schrenckii]
F01_cb13963_c384/f1p7/2263	gi|393809558|gb|AFM75819.2|	0	456/524(87.02)	805	heat shock protein 70 [Acipenser schrenckii]
F01_cb13963_c438/f1p35/2305	gi|393809558|gb|AFM75819.2|	0	609/612(99.51)	1170	heat shock protein 70 [Acipenser schrenckii]
F01_cb13963_c468/f1p58/2137	gi|393809558|gb|AFM75819.2|	0	457/608(75.16)	763	heat shock protein 70 [Acipenser schrenckii]
F01_cb13963_c491/f1p36/1950	gi|393809558|gb|AFM75819.2|	0	347/348(99.71)	628	heat shock protein 70 [Acipenser schrenckii]
F01_cb13963_c495/f1p43/1893	gi|393809558|gb|AFM75819.2|	0	338/346(97.69)	604	heat shock protein 70 [Acipenser schrenckii]
F01_cb13963_c503/f1p126/1797	gi|393809558|gb|AFM75819.2|	0	423/424(99.76)	785	heat shock protein 70 [Acipenser schrenckii]
F01_cb13963_c515/f1p58/1599	gi|393809558|gb|AFM75819.2|	6.72868e-145	244/246(99.19)	441	heat shock protein 70 [Acipenser schrenckii]
F01_cb13963_c521/f1p88/1432	gi|393809558|gb|AFM75819.2|	1.78059e-133	215/217(99.08)	409	heat shock protein 70 [Acipenser schrenckii]
F01_cb13963_c539/f1p83/971	gi|393809558|gb|AFM75819.2|	5.68564e-128	207/217(95.39)	389	heat shock protein 70 [Acipenser schrenckii]
F01_cb13963_c570/f4p95/2252	gi|393809558|gb|AFM75819.2|	0	609/612(99.51)	1170	heat shock protein 70 [Acipenser schrenckii]
F01_cb13963_c601/f1p88/996	gi|393809558|gb|AFM75819.2|	6.0726e-135	214/215(99.53)	407	heat shock protein 70 [Acipenser schrenckii]
F01_cb10604_c16273/f1p3/4184	gi|393809558|gb|AFM75819.2|	0	582/585(99.49)	1110	heat shock protein 70 [Acipenser schrenckii]
F01_cb22280_c30841/f1p5/3883	gi|393809558|gb|AFM75819.2|	0	473/495(95.56)	866	heat shock protein 70 [Acipenser schrenckii]
F01_cb22281_c114551/f1p0/2626	gi|393809558|gb|AFM75819.2|	4.83039e-45	88/88(100.00)	179	heat shock protein 70 [Acipenser schrenckii]
F01_cb22281_c137888/f1p0/2714	gi|393809558|gb|AFM75819.2|	0	609/612(99.51)	1170	heat shock protein 70 [Acipenser schrenckii]
F01_cb13963_c214/f1p15/2336	gi|303387579|gb|ADM15722.1|	0	129/142(90.85)	270	heat shock protein 70 [Clarias macrocephalus]
F01_cb13963_c165/f1p2/2837	gi|153946358|gb|ABS53145.1|	0	440/618(71.20)	811	heat shock protein 70 [Latimeria menadoensis]
F01_cb8748_c19/f1p0/2893	gi|165972373|ref|NP_001107097.1|	0	365/475(76.84)	738	heat shock protein 75 kDa, mitochondrial [Danio rerio]
F01_cb8748_c25/f1p0/2548	gi|165972373|ref|NP_001107097.1|	0	548/664(82.53)	1142	heat shock protein 75 kDa, mitochondrial [Danio rerio]
F01_cb8748_c29/f1p0/2275	gi|165972373|ref|NP_001107097.1|	0	273/328(83.23)	570	heat shock protein 75 kDa, mitochondrial [Danio rerio]
F01_cb18080_c9/f1p4/7147	gi|14290159|gb|AAK59281.1|AF378703_1	1.1823e-115	207/238(86.97)	380	heat shock protein 90 alpha [Anas platyrhynchos]
F01_cb18080_c0/f10p1/950	gi|18996805|gb|AAL83217.1|AF473560_1	1.72001e-146	207/228(90.79)	421	heat shock protein 90 alpha, partial [Coturnix japonica]
F01_cb14433_c272/f1p24/2293	gi|374872474|gb|AFA25806.1|	0	338/339(99.71)	556	heat shock protein 90 beta [Acipenser ruthenus]
F01_cb14433_c274/f1p30/2314	gi|374872474|gb|AFA25806.1|	5.26562e-144	160/187(85.56)	270	heat shock protein 90 beta [Acipenser ruthenus]
F01_cb14433_c275/f1p96/2350	gi|374872474|gb|AFA25806.1|	0	541/547(98.90)	842	heat shock protein 90 beta [Acipenser ruthenus]
F01_cb14433_c280/f1p4/2305	gi|374872474|gb|AFA25806.1|	0	277/278(99.64)	498	heat shock protein 90 beta [Acipenser ruthenus]
F01_cb14433_c288/f1p7/2062	gi|374872474|gb|AFA25806.1|	0	444/444(100.00)	798	heat shock protein 90 beta [Acipenser ruthenus]
F01_cb18824_c25/f1p2/1645	gi|374872474|gb|AFA25806.1|	8.7337e-158	167/168(99.40)	344	heat shock protein 90 beta [Acipenser ruthenus]
F01_cb22280_c6556/f1p20/3049	gi|374872474|gb|AFA25806.1|	0	639/642(99.53)	1052	heat shock protein 90 beta [Acipenser ruthenus]
F01_cb22281_c113267/f1p0/2884	gi|374872474|gb|AFA25806.1|	0	371/371(100.00)	662	heat shock protein 90 beta [Acipenser ruthenus]
F01_cb22281_c135929/f1p2/2814	gi|374872474|gb|AFA25806.1|	0	531/537(98.88)	955	heat shock protein 90 beta [Acipenser ruthenus]
F01_cb22281_c159810/f1p2/2759	gi|374872474|gb|AFA25806.1|	0	160/163(98.16)	308	heat shock protein 90 beta [Acipenser ruthenus]
F01_cb22281_c172897/f1p2/2748	gi|374872474|gb|AFA25806.1|	0	336/340(98.82)	646	heat shock protein 90 beta [Acipenser ruthenus]
F01_cb7518_c125/f1p4/2592	gi|374872474|gb|AFA25806.1|	5.00292e-142	218/218(100.00)	447	heat shock protein 90 beta [Acipenser ruthenus]
F01_cb14433_c278/f1p42/2230	gi|407067884|gb|AFS88930.1|	0	444/447(99.33)	853	heat shock protein 90 beta [Acipenser schrenckii]
F01_cb14433_c281/f1p19/2509	gi|407067884|gb|AFS88930.1|	0	441/444(99.32)	849	heat shock protein 90 beta [Acipenser schrenckii]
F01_cb14433_c290/f1p1/2102	gi|407067884|gb|AFS88930.1|	0	340/342(99.42)	655	heat shock protein 90 beta [Acipenser schrenckii]
F01_cb18824_c15/f1p2/1827	gi|407067884|gb|AFS88930.1|	0	340/342(99.42)	656	heat shock protein 90 beta [Acipenser schrenckii]
F01_cb18824_c26/f1p0/567	gi|407067884|gb|AFS88930.1|	2.76279e-89	100/103(97.09)	207	heat shock protein 90 beta [Acipenser schrenckii]
F01_cb18824_c28/f1p0/385	gi|407067884|gb|AFS88930.1|	8.15791e-29	57/60(95.00)	117	heat shock protein 90 beta [Acipenser schrenckii]
F01_cb22280_c28112/f1p0/3155	gi|407067884|gb|AFS88930.1|	0	715/725(98.62)	1211	heat shock protein 90 beta [Acipenser schrenckii]
F01_cb22280_c29884/f3p17/3143	gi|407067884|gb|AFS88930.1|	0	401/405(99.01)	762	heat shock protein 90 beta [Acipenser schrenckii]
F01_cb22280_c31480/f1p14/2888	gi|407067884|gb|AFS88930.1|	0	711/725(98.07)	1205	heat shock protein 90 beta [Acipenser schrenckii]
F01_cb22280_c35929/f1p5/2942	gi|407067884|gb|AFS88930.1|	0	703/714(98.46)	1235	heat shock protein 90 beta [Acipenser schrenckii]
F01_cb22280_c6562/f1p4/2878	gi|407067884|gb|AFS88930.1|	0	693/725(95.59)	1218	heat shock protein 90 beta [Acipenser schrenckii]
F01_cb22281_c110495/f5p0/2945	gi|407067884|gb|AFS88930.1|	0	716/725(98.76)	1264	heat shock protein 90 beta [Acipenser schrenckii]
F01_cb22281_c112052/f1p0/2960	gi|407067884|gb|AFS88930.1|	0	714/725(98.48)	1211	heat shock protein 90 beta [Acipenser schrenckii]
F01_cb22281_c122096/f1p0/2754	gi|407067884|gb|AFS88930.1|	0	192/195(98.46)	374	heat shock protein 90 beta [Acipenser schrenckii]
F01_cb22281_c123808/f1p0/2834	gi|407067884|gb|AFS88930.1|	1.89575e-08	31/31(100.00)	64	heat shock protein 90 beta [Acipenser schrenckii]
F01_cb22281_c126111/f1p0/2889	gi|407067884|gb|AFS88930.1|	0	390/392(99.49)	740	heat shock protein 90 beta [Acipenser schrenckii]
F01_cb22281_c130670/f1p2/2775	gi|407067884|gb|AFS88930.1|	0	441/444(99.32)	848	heat shock protein 90 beta [Acipenser schrenckii]
F01_cb22281_c138912/f1p0/2641	gi|407067884|gb|AFS88930.1|	0	599/602(99.50)	1025	heat shock protein 90 beta [Acipenser schrenckii]
F01_cb22281_c171331/f7p0/2863	gi|407067884|gb|AFS88930.1|	0	442/444(99.55)	852	heat shock protein 90 beta [Acipenser schrenckii]
F01_cb22281_c171365/f1p1/2758	gi|407067884|gb|AFS88930.1|	0	444/447(99.33)	853	heat shock protein 90 beta [Acipenser schrenckii]
F01_cb22281_c171417/f7p0/2797	gi|407067884|gb|AFS88930.1|	0	715/725(98.62)	1211	heat shock protein 90 beta [Acipenser schrenckii]
F01_cb22281_c171954/f4p0/2893	gi|407067884|gb|AFS88930.1|	0	706/725(97.38)	1253	heat shock protein 90 beta [Acipenser schrenckii]
F01_cb22281_c192068/f1p2/2889	gi|407067884|gb|AFS88930.1|	0	295/299(98.66)	567	heat shock protein 90 beta [Acipenser schrenckii]
F01_cb22281_c194871/f1p1/2762	gi|407067884|gb|AFS88930.1|	0	715/725(98.62)	1211	heat shock protein 90 beta [Acipenser schrenckii]
F01_cb22281_c250559/f1p0/2718	gi|407067884|gb|AFS88930.1|	0	434/444(97.75)	826	heat shock protein 90 beta [Acipenser schrenckii]
F01_cb18080_c3/f2p0/608	gi|343459197|gb|AEM37757.1|	3.38849e-49	83/105(79.05)	164	heat shock protein 90 beta, partial [Epinephelus bruneus]
F01_cb7820_c1/f1p0/3730	gi|102579766|gb|ABF70950.1|	6.84778e-41	74/76(97.37)	157	heat shock protein 90 beta, partial [Sparus aurata]
F01_cb14433_c286/f1p6/2332	gi|731190356|gb|AGI03840.2|	3.00946e-139	204/227(89.87)	389	heat shock protein 90-beta [Clarias batrachus]
F01_cb20011_c3/f1p0/481	gi|226372316|gb|ACO51783.1|	1.09153e-08	27/36(75.00)	57	Heat shock protein beta-1 [Rana catesbeiana]
F01_cb14433_c267/f1p10/2181	gi|733165558|dbj|BAQ00458.1|	0	295/326(90.49)	566	heat shock protein HSP 90-alpha 1 [Clarias batrachus]
F01_cb14433_c269/f1p6/2397	gi|733165558|dbj|BAQ00458.1|	0	295/315(93.65)	565	heat shock protein HSP 90-alpha 1 [Clarias batrachus]
F01_cb14433_c293/f1p9/2456	gi|733165558|dbj|BAQ00458.1|	0	276/304(90.79)	525	heat shock protein HSP 90-alpha 1 [Clarias batrachus]
F01_cb22281_c110430/f9p12/2949	gi|733165558|dbj|BAQ00458.1|	0	640/726(88.15)	1161	heat shock protein HSP 90-alpha 1 [Clarias batrachus]
F01_cb22281_c119570/f1p5/2743	gi|733165558|dbj|BAQ00458.1|	0	328/445(73.71)	630	heat shock protein HSP 90-alpha 1 [Clarias batrachus]
F01_cb22281_c171357/f7p11/2671	gi|733165558|dbj|BAQ00458.1|	0	234/260(90.00)	437	heat shock protein HSP 90-alpha 1 [Clarias batrachus]
F01_cb4933_c3/f1p0/4890	gi|556960017|ref|XP_005990603.1|	0	768/1054(72.87)	1427	PREDICTED: spermatogenesis-associated protein 13 [Latimeria chalumnae]
F01_cb4933_c4/f1p0/6505	gi|556960017|ref|XP_005990603.1|	0	238/270(88.15)	524	PREDICTED: spermatogenesis-associated protein 13 [Latimeria chalumnae]
F01_cb4933_c5/f1p0/4760	gi|556960017|ref|XP_005990603.1|	0	381/459(83.01)	789	PREDICTED: spermatogenesis-associated protein 13 [Latimeria chalumnae]
F01_cb4933_c6/f1p0/4707	gi|704464956|ref|XP_010085379.1|	0	224/261(85.82)	474	PREDICTED: spermatogenesis-associated protein 13 isoform X1 [Pterocles gutturalis]
F01_cb4933_c2/f1p0/4973	gi|558230439|ref|XP_006138943.1|	0	910/1357(67.06)	1636	PREDICTED: spermatogenesis-associated protein 13-like isoform X1 [Pelodiscus sinensis]
F01_cb15452_c0/f1p0/2371	gi|556987241|ref|XP_005999002.1|	3.98724e-149	228/350(65.14)	450	PREDICTED: spermatogenesis-associated protein 17 [Latimeria chalumnae]
F01_cb15452_c2/f1p0/1392	gi|556987241|ref|XP_005999002.1|	2.21891e-158	234/362(64.64)	462	PREDICTED: spermatogenesis-associated protein 17 [Latimeria chalumnae]
F01_cb15452_c4/f1p0/644	gi|556987241|ref|XP_005999002.1|	2.18053e-73	114/191(59.69)	235	PREDICTED: spermatogenesis-associated protein 17 [Latimeria chalumnae]
F01_cb6123_c1/f1p2/3934	gi|326672402|ref|XP_001920588.3|	0	541/738(73.31)	1166	PREDICTED: spermatogenesis-associated protein 20 [Danio rerio]
F01_cb11504_c7/f1p0/1406	gi|663265872|ref|XP_008493327.1|	1.7005e-71	145/336(43.15)	238	PREDICTED: spermatogenesis-associated protein 22 [Calypte anna]
F01_cb11504_c3/f1p0/1699	gi|573906711|ref|XP_006641075.1|	1.04004e-35	62/118(52.54)	119	PREDICTED: spermatogenesis-associated protein 22-like [Lepisosteus oculatus]
F01_cb11504_c6/f1p0/1537	gi|573906711|ref|XP_006641075.1|	1.83855e-48	55/69(79.71)	116	PREDICTED: spermatogenesis-associated protein 22-like [Lepisosteus oculatus]
F01_cb11504_c8/f1p0/1170	gi|573906711|ref|XP_006641075.1|	4.05688e-67	106/155(68.39)	220	PREDICTED: spermatogenesis-associated protein 22-like [Lepisosteus oculatus]
F01_cb15971_c1/f1p0/5928	gi|632957530|ref|XP_007894530.1|	5.26985e-30	87/183(47.54)	127	PREDICTED: spermatogenesis-associated protein 24 [Callorhinchus milii]
F01_cb15971_c3/f1p1/1717	gi|632957530|ref|XP_007894530.1|	9.35989e-46	89/183(48.63)	167	PREDICTED: spermatogenesis-associated protein 24 [Callorhinchus milii]
F01_cb15971_c5/f1p0/1757	gi|632957530|ref|XP_007894530.1|	1.46766e-45	89/183(48.63)	167	PREDICTED: spermatogenesis-associated protein 24 [Callorhinchus milii]
F01_cb15971_c8/f2p1/1691	gi|632957530|ref|XP_007894530.1|	3.14651e-38	85/183(46.45)	146	PREDICTED: spermatogenesis-associated protein 24 [Callorhinchus milii]
F01_cb2364_c11/f1p0/3004	gi|573903849|ref|XP_006639647.1|	0	378/530(71.32)	652	PREDICTED: spermatogenesis-associated protein 2-like [Lepisosteus oculatus]
F01_cb2364_c12/f1p1/3796	gi|573903849|ref|XP_006639647.1|	0	375/530(70.75)	655	PREDICTED: spermatogenesis-associated protein 2-like [Lepisosteus oculatus]
F01_cb2364_c13/f1p0/4506	gi|573903849|ref|XP_006639647.1|	9.14544e-151	261/389(67.10)	478	PREDICTED: spermatogenesis-associated protein 2-like [Lepisosteus oculatus]
F01_cb2364_c15/f1p1/3952	gi|573903849|ref|XP_006639647.1|	4.67168e-180	301/434(69.35)	542	PREDICTED: spermatogenesis-associated protein 2-like [Lepisosteus oculatus]
F01_cb2364_c16/f1p0/3084	gi|573903849|ref|XP_006639647.1|	4.29583e-178	269/380(70.79)	455	PREDICTED: spermatogenesis-associated protein 2-like [Lepisosteus oculatus]
F01_cb2364_c17/f1p0/4380	gi|573903849|ref|XP_006639647.1|	0	335/529(63.33)	569	PREDICTED: spermatogenesis-associated protein 2-like [Lepisosteus oculatus]
F01_cb2364_c19/f1p1/3102	gi|573903849|ref|XP_006639647.1|	0	375/530(70.75)	655	PREDICTED: spermatogenesis-associated protein 2-like [Lepisosteus oculatus]
F01_cb2364_c2/f4p3/4897	gi|573903849|ref|XP_006639647.1|	0	378/530(71.32)	657	PREDICTED: spermatogenesis-associated protein 2-like [Lepisosteus oculatus]
F01_cb2364_c20/f1p0/2683	gi|573903849|ref|XP_006639647.1|	0	376/530(70.94)	656	PREDICTED: spermatogenesis-associated protein 2-like [Lepisosteus oculatus]
F01_cb2364_c22/f1p0/2688	gi|573903849|ref|XP_006639647.1|	8.00775e-168	201/305(65.90)	351	PREDICTED: spermatogenesis-associated protein 2-like [Lepisosteus oculatus]
F01_cb2364_c29/f1p0/2595	gi|573903849|ref|XP_006639647.1|	0	378/530(71.32)	657	PREDICTED: spermatogenesis-associated protein 2-like [Lepisosteus oculatus]
F01_cb2364_c30/f1p0/2542	gi|573903849|ref|XP_006639647.1|	3.19268e-163	142/193(73.58)	240	PREDICTED: spermatogenesis-associated protein 2-like [Lepisosteus oculatus]
F01_cb2364_c36/f1p0/2141	gi|573903849|ref|XP_006639647.1|	1.62382e-173	287/422(68.01)	516	PREDICTED: spermatogenesis-associated protein 2-like [Lepisosteus oculatus]
F01_cb2364_c40/f18p0/2697	gi|573903849|ref|XP_006639647.1|	0	378/530(71.32)	652	PREDICTED: spermatogenesis-associated protein 2-like [Lepisosteus oculatus]
F01_cb2364_c5/f2p0/2588	gi|573903849|ref|XP_006639647.1|	0	373/529(70.51)	650	PREDICTED: spermatogenesis-associated protein 2-like [Lepisosteus oculatus]
F01_cb2364_c6/f1p1/4980	gi|573903849|ref|XP_006639647.1|	0	377/530(71.13)	656	PREDICTED: spermatogenesis-associated protein 2-like [Lepisosteus oculatus]
F01_cb2364_c7/f1p0/4859	gi|573903849|ref|XP_006639647.1|	0	378/530(71.32)	652	PREDICTED: spermatogenesis-associated protein 2-like [Lepisosteus oculatus]
F01_cb2364_c9/f1p0/3024	gi|573903849|ref|XP_006639647.1|	0	374/529(70.70)	654	PREDICTED: spermatogenesis-associated protein 2-like [Lepisosteus oculatus]
F01_cb10325_c1/f1p0/2746	gi|573907277|ref|XP_006641358.1|	5.08176e-38	70/132(53.03)	139	PREDICTED: spermatogenesis-associated protein 2-like protein-like [Lepisosteus oculatus]
F01_cb10325_c3/f1p0/2414	gi|573907277|ref|XP_006641358.1|	1.44333e-51	98/196(50.00)	194	PREDICTED: spermatogenesis-associated protein 2-like protein-like [Lepisosteus oculatus]
F01_cb10325_c5/f2p1/2641	gi|573907277|ref|XP_006641358.1|	3.43905e-63	148/407(36.36)	228	PREDICTED: spermatogenesis-associated protein 2-like protein-like [Lepisosteus oculatus]
F01_cb10325_c6/f4p1/2713	gi|573907277|ref|XP_006641358.1|	8.6815e-55	139/372(37.37)	204	PREDICTED: spermatogenesis-associated protein 2-like protein-like [Lepisosteus oculatus]
F01_cb22280_c10055/f2p1/3617	gi|573907277|ref|XP_006641358.1|	3.3933e-58	116/243(47.74)	216	PREDICTED: spermatogenesis-associated protein 2-like protein-like [Lepisosteus oculatus]
F01_cb22280_c10184/f2p1/3524	gi|573907277|ref|XP_006641358.1|	1.09728e-48	101/313(32.27)	119	PREDICTED: spermatogenesis-associated protein 2-like protein-like [Lepisosteus oculatus]
F01_cb22280_c16904/f1p0/4034	gi|573907277|ref|XP_006641358.1|	4.23238e-51	112/244(45.90)	196	PREDICTED: spermatogenesis-associated protein 2-like protein-like [Lepisosteus oculatus]
F01_cb10604_c33211/f1p0/3793	gi|573907277|ref|XP_006641358.1|	1.54862e-50	112/244(45.90)	194	PREDICTED: spermatogenesis-associated protein 2-like protein-like [Lepisosteus oculatus]
F01_cb7277_c2/f1p0/3249	gi|556973517|ref|XP_005994767.1|	0	468/564(82.98)	983	PREDICTED: spermatogenesis-associated protein 5 isoform X1 [Latimeria chalumnae]
F01_cb7277_c1/f2p0/3208	gi|573882143|ref|XP_006629257.1|	0	420/594(70.71)	818	PREDICTED: spermatogenesis-associated protein 5-like [Lepisosteus oculatus]
F01_cb7277_c3/f1p0/3600	gi|573882143|ref|XP_006629257.1|	0	205/261(78.54)	426	PREDICTED: spermatogenesis-associated protein 5-like [Lepisosteus oculatus]
F01_cb7277_c4/f1p0/3313	gi|573882143|ref|XP_006629257.1|	0	648/863(75.09)	1288	PREDICTED: spermatogenesis-associated protein 5-like [Lepisosteus oculatus]
F01_cb7277_c5/f1p0/2826	gi|573882143|ref|XP_006629257.1|	0	161/193(83.42)	345	PREDICTED: spermatogenesis-associated protein 5-like [Lepisosteus oculatus]
F01_cb7277_c6/f1p0/2475	gi|573882143|ref|XP_006629257.1|	0	417/581(71.77)	813	PREDICTED: spermatogenesis-associated protein 5-like [Lepisosteus oculatus]
F01_cb11599_c0/f1p0/2533	gi|573881115|ref|XP_006628756.1|	0	543/750(72.40)	1004	PREDICTED: spermatogenesis-associated protein 5-like protein 1-like [Lepisosteus oculatus]
F01_cb11599_c1/f1p1/2517	gi|573881115|ref|XP_006628756.1|	0	365/483(75.57)	659	PREDICTED: spermatogenesis-associated protein 5-like protein 1-like [Lepisosteus oculatus]
F01_cb10555_c0/f20p1/2476	gi|573881115|ref|XP_006628756.1|	0	542/750(72.27)	1006	PREDICTED: spermatogenesis-associated protein 5-like protein 1-like [Lepisosteus oculatus]
F01_cb10555_c10/f2p1/2466	gi|573881115|ref|XP_006628756.1|	0	537/745(72.08)	996	PREDICTED: spermatogenesis-associated protein 5-like protein 1-like [Lepisosteus oculatus]
F01_cb10555_c12/f2p0/2419	gi|573881115|ref|XP_006628756.1|	0	541/750(72.13)	1002	PREDICTED: spermatogenesis-associated protein 5-like protein 1-like [Lepisosteus oculatus]
F01_cb10555_c5/f2p0/2549	gi|573881115|ref|XP_006628756.1|	0	542/750(72.27)	1001	PREDICTED: spermatogenesis-associated protein 5-like protein 1-like [Lepisosteus oculatus]
F01_cb22280_c4150/f1p0/3622	gi|573881115|ref|XP_006628756.1|	3.92615e-167	277/351(78.92)	523	PREDICTED: spermatogenesis-associated protein 5-like protein 1-like [Lepisosteus oculatus]
F01_cb11141_c0/f10p0/2173	gi|556961895|ref|XP_005991187.1|	0	289/485(59.59)	562	PREDICTED: spermatogenesis-associated protein 6 [Latimeria chalumnae]
F01_cb11141_c10/f1p0/2186	gi|556961895|ref|XP_005991187.1|	3.56473e-150	214/381(56.17)	395	PREDICTED: spermatogenesis-associated protein 6 [Latimeria chalumnae]
F01_cb11141_c3/f2p1/2239	gi|556961895|ref|XP_005991187.1|	0	292/486(60.08)	566	PREDICTED: spermatogenesis-associated protein 6 [Latimeria chalumnae]
F01_cb11141_c5/f1p1/4421	gi|641761046|ref|XP_008166172.1|	2.17847e-128	141/256(55.08)	298	PREDICTED: spermatogenesis-associated protein 6 isoform X1 [Chrysemys picta bellii]
F01_cb11141_c6/f1p1/2363	gi|573895113|ref|XP_006635305.1|	0	296/491(60.29)	563	PREDICTED: spermatogenesis-associated protein 6-like [Lepisosteus oculatus]
F01_cb11236_c0/f1p0/2211	gi|573883855|ref|XP_006630079.1|	1.20316e-114	202/368(54.89)	360	PREDICTED: spermatogenesis-associated protein 6-like [Lepisosteus oculatus]
F01_cb11236_c1/f1p0/2777	gi|573883855|ref|XP_006630079.1|	3.08203e-120	220/421(52.26)	379	PREDICTED: spermatogenesis-associated protein 6-like [Lepisosteus oculatus]
F01_cb11236_c2/f1p0/2207	gi|573883855|ref|XP_006630079.1|	7.91386e-113	202/370(54.59)	355	PREDICTED: spermatogenesis-associated protein 6-like [Lepisosteus oculatus]
F01_cb11236_c3/f1p0/2518	gi|573883855|ref|XP_006630079.1|	1.08785e-94	88/112(78.57)	182	PREDICTED: spermatogenesis-associated protein 6-like [Lepisosteus oculatus]
F01_cb22282_c89869/f1p0/2184	gi|573883855|ref|XP_006630079.1|	2.06916e-79	130/171(76.02)	267	PREDICTED: spermatogenesis-associated protein 6-like [Lepisosteus oculatus]
F01_cb7414_c10/f1p0/2193	gi|556946921|ref|XP_005986582.1|	1.50074e-98	230/562(40.93)	323	PREDICTED: spermatogenesis-associated protein 7 [Latimeria chalumnae]
F01_cb7414_c13/f1p0/2067	gi|556946921|ref|XP_005986582.1|	1.31377e-76	176/426(41.31)	264	PREDICTED: spermatogenesis-associated protein 7 [Latimeria chalumnae]
F01_cb7414_c14/f1p0/2035	gi|556946921|ref|XP_005986582.1|	4.37944e-104	235/569(41.30)	337	PREDICTED: spermatogenesis-associated protein 7 [Latimeria chalumnae]
F01_cb7414_c15/f1p0/1934	gi|556946921|ref|XP_005986582.1|	1.2181e-97	222/568(39.08)	318	PREDICTED: spermatogenesis-associated protein 7 [Latimeria chalumnae]
F01_cb7414_c17/f1p0/1666	gi|556946921|ref|XP_005986582.1|	2.86342e-54	144/394(36.55)	200	PREDICTED: spermatogenesis-associated protein 7 [Latimeria chalumnae]
F01_cb7414_c19/f15p0/2180	gi|556946921|ref|XP_005986582.1|	1.60418e-102	234/569(41.12)	333	PREDICTED: spermatogenesis-associated protein 7 [Latimeria chalumnae]
F01_cb7414_c2/f2p0/2162	gi|556946921|ref|XP_005986582.1|	9.77184e-103	235/569(41.30)	334	PREDICTED: spermatogenesis-associated protein 7 [Latimeria chalumnae]
F01_cb7414_c3/f2p0/2010	gi|556946921|ref|XP_005986582.1|	4.23041e-104	235/569(41.30)	336	PREDICTED: spermatogenesis-associated protein 7 [Latimeria chalumnae]
F01_cb7414_c4/f2p0/2176	gi|556946921|ref|XP_005986582.1|	2.48387e-104	235/569(41.30)	338	PREDICTED: spermatogenesis-associated protein 7 [Latimeria chalumnae]
F01_cb7414_c5/f2p0/2017	gi|556946921|ref|XP_005986582.1|	2.75747e-88	176/351(50.14)	295	PREDICTED: spermatogenesis-associated protein 7 [Latimeria chalumnae]
F01_cb7414_c6/f2p0/2065	gi|556946921|ref|XP_005986582.1|	1.14088e-102	233/569(40.95)	333	PREDICTED: spermatogenesis-associated protein 7 [Latimeria chalumnae]
F01_cb7414_c7/f1p0/3195	gi|556946921|ref|XP_005986582.1|	1.2656e-99	234/569(41.12)	334	PREDICTED: spermatogenesis-associated protein 7 [Latimeria chalumnae]
F01_cb7414_c8/f1p0/3201	gi|556946921|ref|XP_005986582.1|	6.26323e-102	235/569(41.30)	340	PREDICTED: spermatogenesis-associated protein 7 [Latimeria chalumnae]
F01_cb7414_c9/f1p0/2272	gi|556946921|ref|XP_005986582.1|	5.42822e-104	235/569(41.30)	338	PREDICTED: spermatogenesis-associated protein 7 [Latimeria chalumnae]
F01_cb13678_c0/f1p0/2204	gi|557022265|ref|XP_006011395.1|	3.67203e-49	94/159(59.12)	190	PREDICTED: transcriptional regulator ATRX-like, partial [Latimeria chalumnae]
F01_cb13678_c1/f1p0/2480	gi|557022265|ref|XP_006011395.1|	1.08691e-48	94/159(59.12)	190	PREDICTED: transcriptional regulator ATRX-like, partial [Latimeria chalumnae]
F01_cb13678_c2/f1p0/2007	gi|557022265|ref|XP_006011395.1|	1.7284e-31	88/159(55.35)	137	PREDICTED: transcriptional regulator ATRX-like, partial [Latimeria chalumnae]
F01_cb13678_c3/f1p0/1417	gi|557022265|ref|XP_006011395.1|	7.70628e-51	95/159(59.75)	191	PREDICTED: transcriptional regulator ATRX-like, partial [Latimeria chalumnae]
F01_cb10604_c12238/f1p2/6339	gi|657556597|ref|XP_008282594.1|	0	356/395(90.13)	759	PREDICTED: transcriptional regulator ATRX isoform X1 [Stegastes partitus]
F01_cb10604_c21302/f1p1/3395	gi|573889889|ref|XP_006632708.1|	0	527/639(82.47)	962	PREDICTED: transcriptional regulator ATRX-like [Lepisosteus oculatus]
F01_cb10604_c21398/f1p1/4095	gi|573889889|ref|XP_006632708.1|	2.42717e-164	336/442(76.02)	551	PREDICTED: transcriptional regulator ATRX-like [Lepisosteus oculatus]
F01_cb10729_c1/f2p8/7636	gi|573889889|ref|XP_006632708.1|	0	443/538(82.34)	835	PREDICTED: transcriptional regulator ATRX-like [Lepisosteus oculatus]
F01_cb10729_c14/f1p5/2837	gi|573889889|ref|XP_006632708.1|	0	267/327(81.65)	518	PREDICTED: transcriptional regulator ATRX-like [Lepisosteus oculatus]
F01_cb10729_c16/f1p8/2538	gi|573889889|ref|XP_006632708.1|	0	344/415(82.89)	691	PREDICTED: transcriptional regulator ATRX-like [Lepisosteus oculatus]
F01_cb10729_c17/f1p5/2513	gi|573889889|ref|XP_006632708.1|	0	303/344(88.08)	610	PREDICTED: transcriptional regulator ATRX-like [Lepisosteus oculatus]
F01_cb10729_c24/f1p7/1468	gi|573889889|ref|XP_006632708.1|	1.85139e-40	87/116(75.00)	164	PREDICTED: transcriptional regulator ATRX-like [Lepisosteus oculatus]
F01_cb10729_c25/f1p3/1132	gi|573889889|ref|XP_006632708.1|	1.55218e-66	119/159(74.84)	237	PREDICTED: transcriptional regulator ATRX-like [Lepisosteus oculatus]
F01_cb10729_c32/f1p3/8111	gi|632935976|ref|XP_007892013.1|	0	162/236(68.64)	282	PREDICTED: transcriptional regulator ATRX [Callorhinchus milii]
F01_cb10729_c33/f1p7/8066	gi|573889889|ref|XP_006632708.1|	0	382/443(86.23)	712	PREDICTED: transcriptional regulator ATRX-like [Lepisosteus oculatus]
F01_cb10729_c35/f1p0/7847	gi|573889889|ref|XP_006632708.1|	0	642/763(84.14)	1214	PREDICTED: transcriptional regulator ATRX-like [Lepisosteus oculatus]
F01_cb10729_c38/f1p8/7525	gi|573889889|ref|XP_006632708.1|	0	770/911(84.52)	1474	PREDICTED: transcriptional regulator ATRX-like [Lepisosteus oculatus]
F01_cb10729_c40/f1p7/7535	gi|573889889|ref|XP_006632708.1|	0	529/621(85.19)	990	PREDICTED: transcriptional regulator ATRX-like [Lepisosteus oculatus]
F01_cb10729_c44/f1p3/8173	gi|573889889|ref|XP_006632708.1|	0	852/1001(85.11)	1592	PREDICTED: transcriptional regulator ATRX-like [Lepisosteus oculatus]
F01_cb10729_c7/f1p2/2970	gi|573889889|ref|XP_006632708.1|	0	337/442(76.24)	605	PREDICTED: transcriptional regulator ATRX-like [Lepisosteus oculatus]
F01_cb10729_c8/f1p10/2575	gi|657556600|ref|XP_008282595.1|	0	314/349(89.97)	665	PREDICTED: transcriptional regulator ATRX isoform X2 [Stegastes partitus]
F01_cb14178_c0/f1p0/2140	gi|617433371|ref|XP_007562598.1|	1.71282e-70	137/342(40.06)	161	PREDICTED: doublesex- and mab-3-related transcription factor A1 [Poecilia formosa]
F01_cb14178_c2/f1p0/1888	gi|573883825|ref|XP_006630066.1|	6.28885e-148	276/411(67.15)	445	PREDICTED: doublesex- and mab-3-related transcription factor A1-like [Lepisosteus oculatus]
F01_cb14178_c3/f1p0/1792	gi|573883825|ref|XP_006630066.1|	8.25846e-110	188/302(62.25)	301	PREDICTED: doublesex- and mab-3-related transcription factor A1-like [Lepisosteus oculatus]
F01_cb14178_c4/f1p0/1417	gi|573883825|ref|XP_006630066.1|	1.50389e-115	221/356(62.08)	356	PREDICTED: doublesex- and mab-3-related transcription factor A1-like [Lepisosteus oculatus]
F01_cb15144_c0/f3p0/2291	gi|573877897|ref|XP_006627187.1|	0	252/293(86.01)	534	PREDICTED: doublesex- and mab-3-related transcription factor 2-like [Lepisosteus oculatus]
F01_cb5363_c1/f2p0/3052	gi|742210001|ref|XP_010896103.1|	0	247/309(79.94)	436	PREDICTED: doublesex- and mab-3-related transcription factor A2 [Esox lucius]
F01_cb5363_c13/f1p0/3098	gi|573894698|ref|XP_006635098.1|	0	391/446(87.67)	723	PREDICTED: doublesex- and mab-3-related transcription factor A2-like [Lepisosteus oculatus]
F01_cb5363_c16/f1p0/2982	gi|573894698|ref|XP_006635098.1|	0	389/446(87.22)	719	PREDICTED: doublesex- and mab-3-related transcription factor A2-like [Lepisosteus oculatus]
F01_cb5363_c19/f1p0/2829	gi|742210001|ref|XP_010896103.1|	0	324/424(76.42)	561	PREDICTED: doublesex- and mab-3-related transcription factor A2 [Esox lucius]
F01_cb5363_c2/f2p1/2694	gi|573894698|ref|XP_006635098.1|	0	168/188(89.36)	361	PREDICTED: doublesex- and mab-3-related transcription factor A2-like [Lepisosteus oculatus]
F01_cb5363_c21/f1p1/2758	gi|573894698|ref|XP_006635098.1|	0	382/439(87.02)	706	PREDICTED: doublesex- and mab-3-related transcription factor A2-like [Lepisosteus oculatus]
F01_cb5363_c22/f1p1/2653	gi|573894698|ref|XP_006635098.1|	0	283/329(86.02)	491	PREDICTED: doublesex- and mab-3-related transcription factor A2-like [Lepisosteus oculatus]
F01_cb5363_c23/f1p0/2533	gi|573894698|ref|XP_006635098.1|	0	288/332(86.75)	597	PREDICTED: doublesex- and mab-3-related transcription factor A2-like [Lepisosteus oculatus]
F01_cb5363_c24/f1p0/2300	gi|573894698|ref|XP_006635098.1|	6.12382e-107	161/178(90.45)	343	PREDICTED: doublesex- and mab-3-related transcription factor A2-like [Lepisosteus oculatus]
F01_cb5363_c5/f1p0/3736	gi|573894698|ref|XP_006635098.1|	0	336/398(84.42)	588	PREDICTED: doublesex- and mab-3-related transcription factor A2-like [Lepisosteus oculatus]
F01_cb5363_c7/f1p1/3906	gi|573894698|ref|XP_006635098.1|	0	389/446(87.22)	720	PREDICTED: doublesex- and mab-3-related transcription factor A2-like [Lepisosteus oculatus]
F01_cb5363_c8/f1p0/3110	gi|573894698|ref|XP_006635098.1|	0	251/286(87.76)	525	PREDICTED: doublesex- and mab-3-related transcription factor A2-like [Lepisosteus oculatus]
F01_cb7465_c10/f1p0/2412	gi|554861723|ref|XP_005940963.1|	9.21504e-15	35/54(64.81)	81	PREDICTED: doublesex- and mab-3-related transcription factor B1-like [Haplochromis burtoni]
F01_cb7465_c17/f5p1/2348	gi|699584302|ref|XP_009864039.1|	4.97237e-15	45/107(42.06)	82	PREDICTED: doublesex- and mab-3-related transcription factor B1-like [Apaloderma vittatum]
F01_cb7465_c2/f2p0/2325	gi|525031457|ref|XP_005063082.1|	6.44539e-15	38/77(49.35)	79	PREDICTED: doublesex- and mab-3-related transcription factor B1-like, partial [Ficedula albicollis]
F01_cb7465_c8/f1p0/2478	gi|699584302|ref|XP_009864039.1|	5.06238e-15	45/107(42.06)	82	PREDICTED: doublesex- and mab-3-related transcription factor B1-like [Apaloderma vittatum]
