# Supplementary material for: Full-length transcriptome sequencing and comparative transcriptomic analysis to uncover genes involved in early gametogenesis in the gonads of Amur sturgeon (Acipenser schrenckii)
Source: Front Zool. 2020 Apr 9;17:11. doi: 10.1186/s12983-020-00355-z (PMC7147073; doi:10.1186/s12983-020-00355-z)
Supplement: Supplementary file 10 — Additional file 10: Supplementary Table 7. The alternative splicing (AS) events of nonredundant early gametogenesis related unigenes in the full-length gonad transcriptome of A.schrenckii. [file 12983_2020_355_MOESM10_ESM.xlsx]

## Sheet: Sheet1
Supplementary Table 7. The alternative splicing (AS) events of nonredundant early gametogenesis related unigenes in the full-length gonad transcriptome of A.schrenckii.
Unigene ID	AS number	NR annotation
		Database_ID	E_value	Identity	Score	Annotation
F01_cb6729_c68/f1p2/2928	4	gi|307548813|dbj|BAJ19133.1|	0	416/520(80.00)	833	vasa [Misgurnus anguillicaudatus]
F01_cb6729_c111/f82p0/3022	2	gi|307548813|dbj|BAJ19133.1|	0	421/527(79.89)	837	vasa [Misgurnus anguillicaudatus]
F01_cb6729_c39/f1p0/3132	2	gi|307548813|dbj|BAJ19133.1|	0	417/520(80.19)	833	vasa [Misgurnus anguillicaudatus]
F01_cb6729_c54/f1p2/2934	2	gi|307548813|dbj|BAJ19133.1|	0	290/353(82.15)	575	vasa [Misgurnus anguillicaudatus]
F01_cb6729_c65/f1p0/2793	2	gi|307548813|dbj|BAJ19133.1|	0	412/503(81.91)	826	vasa [Misgurnus anguillicaudatus]
F01_cb6729_c66/f1p0/2748	2	gi|307548813|dbj|BAJ19133.1|	0	375/433(86.61)	758	vasa [Misgurnus anguillicaudatus]
F01_cb6729_c79/f1p0/2502	2	gi|307548813|dbj|BAJ19133.1|	0	415/516(80.43)	828	vasa [Misgurnus anguillicaudatus]
F01_cb6729_c87/f1p0/2287	2	gi|307548813|dbj|BAJ19133.1|	0	414/520(79.62)	828	vasa [Misgurnus anguillicaudatus]
F01_cb6729_c112/f17p0/2914	1	gi|307548813|dbj|BAJ19133.1|	0	412/503(81.91)	827	vasa [Misgurnus anguillicaudatus]
F01_cb6729_c42/f1p0/3383	1	gi|307548813|dbj|BAJ19133.1|	0	417/520(80.19)	833	vasa [Misgurnus anguillicaudatus]
F01_cb6729_c43/f1p0/3336	1	gi|307548813|dbj|BAJ19133.1|	0	413/503(82.11)	827	vasa [Misgurnus anguillicaudatus]
F01_cb6729_c51/f1p0/3180	1	gi|307548813|dbj|BAJ19133.1|	0	417/520(80.19)	833	vasa [Misgurnus anguillicaudatus]
F01_cb6729_c63/f1p0/2844	1	gi|307548813|dbj|BAJ19133.1|	0	377/450(83.78)	760	vasa [Misgurnus anguillicaudatus]
F01_cb6729_c8/f14p0/3074	6	gi|307548813|dbj|BAJ19133.1|	0	316/359(88.02)	657	vasa [Misgurnus anguillicaudatus]
F01_cb6729_c70/f1p0/2851	4	gi|307548813|dbj|BAJ19133.1|	0	412/503(81.91)	826	vasa [Misgurnus anguillicaudatus]
F01_cb6729_c7/f17p0/3065	7	gi|307548813|dbj|BAJ19133.1|	0	417/520(80.19)	833	vasa [Misgurnus anguillicaudatus]
F01_cb6729_c52/f1p0/3204	3	gi|307548813|dbj|BAJ19133.1|	0	417/520(80.19)	833	vasa [Misgurnus anguillicaudatus]
F01_cb6729_c34/f1p2/3190	5	gi|307548813|dbj|BAJ19133.1|	0	412/503(81.91)	827	vasa [Misgurnus anguillicaudatus]
F01_cb6729_c32/f1p0/3032	2	gi|307548813|dbj|BAJ19133.1|	0	409/487(83.98)	830	vasa [Misgurnus anguillicaudatus]
F01_cb6729_c27/f2p1/2948	1	gi|307548813|dbj|BAJ19133.1|	0	416/520(80.00)	832	vasa [Misgurnus anguillicaudatus]
F01_cb7414_c15/f1p0/1934	7	gi|556946921|ref|XP_005986582.1|	1.2181e-97	222/568(39.08)	318	PREDICTED: spermatogenesis-associated protein 7 [Latimeria chalumnae]
F01_cb7414_c9/f1p0/2272	1	gi|556946921|ref|XP_005986582.1|	5.42822e-104	235/569(41.30)	338	PREDICTED: spermatogenesis-associated protein 7 [Latimeria chalumnae]
F01_cb7414_c8/f1p0/3201	1	gi|556946921|ref|XP_005986582.1|	6.26323e-102	235/569(41.30)	340	PREDICTED: spermatogenesis-associated protein 7 [Latimeria chalumnae]
F01_cb7414_c6/f2p0/2065	1	gi|556946921|ref|XP_005986582.1|	1.14088e-102	233/569(40.95)	333	PREDICTED: spermatogenesis-associated protein 7 [Latimeria chalumnae]
F01_cb7414_c3/f2p0/2010	1	gi|556946921|ref|XP_005986582.1|	4.23041e-104	235/569(41.30)	336	PREDICTED: spermatogenesis-associated protein 7 [Latimeria chalumnae]
F01_cb7414_c2/f2p0/2162	1	gi|556946921|ref|XP_005986582.1|	9.77184e-103	235/569(41.30)	334	PREDICTED: spermatogenesis-associated protein 7 [Latimeria chalumnae]
F01_cb7414_c19/f15p0/2180	1	gi|556946921|ref|XP_005986582.1|	1.60418e-102	234/569(41.12)	333	PREDICTED: spermatogenesis-associated protein 7 [Latimeria chalumnae]
F01_cb7414_c14/f1p0/2035	1	gi|556946921|ref|XP_005986582.1|	4.37944e-104	235/569(41.30)	337	PREDICTED: spermatogenesis-associated protein 7 [Latimeria chalumnae]
F01_cb8161_c14/f1p2/2268	10	gi|573904220|ref|XP_006639832.1|	0	273/300(91.00)	543	PREDICTED: protein fem-1 homolog A-like [Lepisosteus oculatus]
F01_cb8161_c15/f1p2/1763	5	gi|573904220|ref|XP_006639832.1|	0	197/222(88.74)	381	PREDICTED: protein fem-1 homolog A-like [Lepisosteus oculatus]
F01_cb8161_c9/f1p0/2485	2	gi|573904220|ref|XP_006639832.1|	0	567/616(92.05)	1136	PREDICTED: protein fem-1 homolog A-like [Lepisosteus oculatus]
F01_cb8161_c7/f1p1/2524	2	gi|573904220|ref|XP_006639832.1|	0	566/616(91.88)	1134	PREDICTED: protein fem-1 homolog A-like [Lepisosteus oculatus]
F01_cb8161_c6/f1p2/2830	1	gi|573904220|ref|XP_006639832.1|	0	566/616(91.88)	1135	PREDICTED: protein fem-1 homolog A-like [Lepisosteus oculatus]
F01_cb8161_c4/f1p2/4084	1	gi|573904220|ref|XP_006639832.1|	0	306/331(92.45)	617	PREDICTED: protein fem-1 homolog A-like [Lepisosteus oculatus]
F01_cb8161_c18/f5p2/2481	1	gi|573904220|ref|XP_006639832.1|	0	567/616(92.05)	1136	PREDICTED: protein fem-1 homolog A-like [Lepisosteus oculatus]
F01_cb8161_c11/f1p2/2446	1	gi|573904220|ref|XP_006639832.1|	0	475/513(92.59)	966	PREDICTED: protein fem-1 homolog A-like [Lepisosteus oculatus]
F01_cb8161_c10/f2p2/2450	2	gi|573904220|ref|XP_006639832.1|	0	565/616(91.72)	1131	PREDICTED: protein fem-1 homolog A-like [Lepisosteus oculatus]
F01_cb8161_c0/f30p2/2453	2	gi|573904220|ref|XP_006639832.1|	0	403/446(90.36)	810	PREDICTED: protein fem-1 homolog A-like [Lepisosteus oculatus]
F01_cb13698_c1/f1p4/2451	2	gi|573904220|ref|XP_006639832.1|	0	237/254(93.31)	494	PREDICTED: protein fem-1 homolog A-like [Lepisosteus oculatus]
F01_cb13698_c0/f2p3/2411	1	gi|573904220|ref|XP_006639832.1|	0	566/616(91.88)	1134	PREDICTED: protein fem-1 homolog A-like [Lepisosteus oculatus]
F01_cb7962_c10/f1p0/1506	3	gi|641801920|ref|XP_008163587.1|	5.81377e-70	139/231(60.17)	243	PREDICTED: oocyte zinc finger protein XlCOF6-like isoform X3 [Chrysemys picta bellii]
F01_cb7962_c1/f4p1/2773	1	gi|530638470|ref|XP_005306043.1|	0	331/664(49.85)	596	PREDICTED: oocyte zinc finger protein XlCOF6-like isoform X1 [Chrysemys picta bellii]
F01_cb7962_c0/f13p2/2810	1	gi|530638470|ref|XP_005306043.1|	0	332/664(50.00)	607	PREDICTED: oocyte zinc finger protein XlCOF6-like isoform X1 [Chrysemys picta bellii]
F01_cb3556_c22/f1p0/3135	2	gi|410897979|ref|XP_003962476.1|	1.4244e-57	80/192(41.67)	142	PREDICTED: kunitz-type protease inhibitor 1-like [Takifugu rubripes]
F01_cb3556_c30/f1p0/2541	2	gi|573889509|ref|XP_006632519.1|	1.23848e-54	108/154(70.13)	204	PREDICTED: kunitz-type protease inhibitor 1-like [Lepisosteus oculatus]
F01_cb3556_c4/f4p2/4372	1	gi|573889509|ref|XP_006632519.1|	2.63316e-144	234/382(61.26)	460	PREDICTED: kunitz-type protease inhibitor 1-like [Lepisosteus oculatus]
F01_cb3556_c36/f1p1/4358	1	gi|573889509|ref|XP_006632519.1|	0	309/504(61.31)	608	PREDICTED: kunitz-type protease inhibitor 1-like [Lepisosteus oculatus]
F01_cb3556_c19/f1p1/3763	1	gi|573889509|ref|XP_006632519.1|	0	309/504(61.31)	608	PREDICTED: kunitz-type protease inhibitor 1-like [Lepisosteus oculatus]
F01_cb3556_c26/f1p0/4646	1	gi|742134441|ref|XP_010877247.1|	2.83975e-134	163/327(49.85)	306	PREDICTED: kunitz-type protease inhibitor 1 [Esox lucius]
F01_cb12452_c41/f1p0/1127	2	gi|742184514|ref|XP_010888880.1|	4.55651e-63	95/151(62.91)	207	PREDICTED: gametocyte-specific factor 1-like [Esox lucius]
F01_cb12452_c87/f8p9/1003	1	gi|742184514|ref|XP_010888880.1|	2.09096e-61	94/152(61.84)	202	PREDICTED: gametocyte-specific factor 1-like [Esox lucius]
F01_cb12452_c39/f1p6/1208	1	gi|742184514|ref|XP_010888880.1|	8.90557e-61	94/152(61.84)	203	PREDICTED: gametocyte-specific factor 1-like [Esox lucius]
F01_cb12452_c38/f1p6/1237	1	gi|742184514|ref|XP_010888880.1|	1.81622e-60	94/152(61.84)	202	PREDICTED: gametocyte-specific factor 1-like [Esox lucius]
F01_cb12452_c35/f1p3/1615	1	gi|742184514|ref|XP_010888880.1|	4.9252e-33	65/120(54.17)	130	PREDICTED: gametocyte-specific factor 1-like [Esox lucius]
F01_cb3737_c26/f45p0/2030	1	gi|573890192|ref|XP_006632858.1|	8.3428e-97	139/228(60.96)	275	PREDICTED: bone morphogenetic protein 15-like [Lepisosteus oculatus]
F01_cb3737_c24/f1p0/1633	1	gi|556967620|ref|XP_005992965.1|	1.15614e-106	169/298(56.71)	333	PREDICTED: bone morphogenetic protein 15 [Latimeria chalumnae]
F01_cb1470_c187/f1p8/2218	28	gi|341579644|gb|AEK81554.1|	0	270/281(96.09)	434	POU2 [Acipenser sinensis]
F01_cb1470_c149/f1p10/2641	16	gi|341579644|gb|AEK81554.1|	2.40671e-85	107/108(99.07)	226	POU2 [Acipenser sinensis]
F01_cb1470_c175/f1p11/2452	11	gi|341579644|gb|AEK81554.1|	0	417/430(96.98)	732	POU2 [Acipenser sinensis]
F01_cb1470_c58/f1p8/3405	7	gi|341579644|gb|AEK81554.1|	0	330/343(96.21)	555	POU2 [Acipenser sinensis]
F01_cb1470_c176/f1p8/2447	5	gi|341579644|gb|AEK81554.1|	3.85704e-82	189/255(74.12)	278	POU2 [Acipenser sinensis]
F01_cb1470_c55/f1p11/3353	5	gi|341579644|gb|AEK81554.1|	6.02608e-87	140/142(98.59)	296	POU2 [Acipenser sinensis]
F01_cb1470_c185/f1p14/2283	4	gi|341579644|gb|AEK81554.1|	4.43036e-154	259/264(98.11)	464	POU2 [Acipenser sinensis]
F01_cb1470_c181/f1p5/2407	3	gi|341579644|gb|AEK81554.1|	7.83626e-155	260/263(98.86)	468	POU2 [Acipenser sinensis]
F01_cb1470_c189/f1p9/2108	3	gi|341579644|gb|AEK81554.1|	1.15174e-146	230/231(99.57)	443	POU2 [Acipenser sinensis]
F01_cb1470_c135/f1p4/2680	2	gi|341579644|gb|AEK81554.1|	0	341/349(97.71)	579	POU2 [Acipenser sinensis]
F01_cb1470_c182/f1p10/2385	2	gi|341579644|gb|AEK81554.1|	6.40684e-140	226/231(97.84)	429	POU2 [Acipenser sinensis]
F01_cb1470_c159/f1p3/2618	1	gi|341579644|gb|AEK81554.1|	4.30577e-145	230/231(99.57)	444	POU2 [Acipenser sinensis]
F01_cb1470_c169/f1p3/2545	1	gi|341579644|gb|AEK81554.1|	6.4515e-143	247/252(98.02)	438	POU2 [Acipenser sinensis]
F01_cb1470_c177/f1p12/2440	1	gi|341579644|gb|AEK81554.1|	0	422/431(97.91)	746	POU2 [Acipenser sinensis]
F01_cb8426_c1/f1p1/3220	2	gi|341579644|gb|AEK81554.1|	0	423/431(98.14)	754	POU2 [Acipenser sinensis]
F01_cb1470_c95/f1p0/2803	2	gi|341579644|gb|AEK81554.1|	0	424/431(98.38)	753	POU2 [Acipenser sinensis]
F01_cb1470_c88/f1p1/2748	2	gi|341579644|gb|AEK81554.1|	0	421/431(97.68)	739	POU2 [Acipenser sinensis]
F01_cb1470_c86/f1p2/2787	1	gi|341579644|gb|AEK81554.1|	0	424/431(98.38)	752	POU2 [Acipenser sinensis]
F01_cb1470_c81/f1p5/2767	3	gi|341579644|gb|AEK81554.1|	0	422/431(97.91)	754	POU2 [Acipenser sinensis]
F01_cb1470_c78/f1p3/2823	2	gi|341579644|gb|AEK81554.1|	0	424/431(98.38)	752	POU2 [Acipenser sinensis]
F01_cb1470_c76/f1p3/2877	2	gi|341579644|gb|AEK81554.1|	0	423/431(98.14)	751	POU2 [Acipenser sinensis]
F01_cb1470_c72/f1p0/3101	1	gi|341579644|gb|AEK81554.1|	0	426/431(98.84)	761	POU2 [Acipenser sinensis]
F01_cb1470_c68/f1p0/3199	2	gi|341579644|gb|AEK81554.1|	0	421/431(97.68)	739	POU2 [Acipenser sinensis]
F01_cb1470_c66/f1p0/3761	5	gi|341579644|gb|AEK81554.1|	0	419/431(97.22)	737	POU2 [Acipenser sinensis]
F01_cb1470_c65/f1p2/3682	3	gi|341579644|gb|AEK81554.1|	0	412/420(98.10)	732	POU2 [Acipenser sinensis]
F01_cb1470_c64/f1p0/2968	1	gi|341579644|gb|AEK81554.1|	0	371/383(96.87)	636	POU2 [Acipenser sinensis]
F01_cb1470_c59/f1p1/3212	1	gi|341579644|gb|AEK81554.1|	0	426/431(98.84)	761	POU2 [Acipenser sinensis]
F01_cb1470_c56/f1p9/3103	2	gi|341579644|gb|AEK81554.1|	2.00014e-149	286/292(97.95)	461	POU2 [Acipenser sinensis]
F01_cb1470_c54/f1p8/3136	4	gi|341579644|gb|AEK81554.1|	0	330/346(95.38)	557	POU2 [Acipenser sinensis]
F01_cb1470_c51/f1p9/3869	4	gi|341579644|gb|AEK81554.1|	0	367/394(93.15)	629	POU2 [Acipenser sinensis]
F01_cb1470_c48/f1p21/3722	4	gi|341579644|gb|AEK81554.1|	0	426/431(98.84)	761	POU2 [Acipenser sinensis]
F01_cb1470_c45/f1p13/3571	4	gi|341579644|gb|AEK81554.1|	0	426/431(98.84)	761	POU2 [Acipenser sinensis]
F01_cb1470_c42/f1p11/4166	4	gi|341579644|gb|AEK81554.1|	0	423/431(98.14)	751	POU2 [Acipenser sinensis]
F01_cb1470_c41/f1p10/3290	3	gi|341579644|gb|AEK81554.1|	0	423/431(98.14)	754	POU2 [Acipenser sinensis]
F01_cb1470_c40/f1p6/4745	4	gi|341579644|gb|AEK81554.1|	0	423/431(98.14)	751	POU2 [Acipenser sinensis]
F01_cb1470_c38/f1p23/3893	2	gi|341579644|gb|AEK81554.1|	0	422/431(97.91)	747	POU2 [Acipenser sinensis]
F01_cb1470_c35/f2p12/3123	3	gi|341579644|gb|AEK81554.1|	8.43295e-150	290/308(94.16)	462	POU2 [Acipenser sinensis]
F01_cb1470_c34/f2p23/3177	2	gi|341579644|gb|AEK81554.1|	0	394/404(97.52)	692	POU2 [Acipenser sinensis]
F01_cb1470_c32/f2p9/3721	5	gi|341579644|gb|AEK81554.1|	0	423/431(98.14)	751	POU2 [Acipenser sinensis]
F01_cb1470_c23/f5p22/3712	4	gi|341579644|gb|AEK81554.1|	0	423/431(98.14)	754	POU2 [Acipenser sinensis]
F01_cb1470_c21/f5p10/3722	5	gi|341579644|gb|AEK81554.1|	0	423/431(98.14)	754	POU2 [Acipenser sinensis]
F01_cb1470_c202/f167p21/2852	3	gi|341579644|gb|AEK81554.1|	0	426/431(98.84)	760	POU2 [Acipenser sinensis]
F01_cb1470_c184/f1p7/2378	1	gi|341579644|gb|AEK81554.1|	2.2043e-145	210/211(99.53)	443	POU2 [Acipenser sinensis]
F01_cb1470_c158/f1p13/2630	1	gi|341579644|gb|AEK81554.1|	2.9619e-154	288/309(93.20)	469	POU2 [Acipenser sinensis]
F01_cb1470_c153/f1p13/2645	1	gi|341579644|gb|AEK81554.1|	1.5705e-127	85/87(97.70)	183	POU2 [Acipenser sinensis]
F01_cb1470_c136/f1p8/2632	2	gi|341579644|gb|AEK81554.1|	1.70415e-116	233/299(77.93)	370	POU2 [Acipenser sinensis]
F01_cb1470_c131/f1p8/2698	2	gi|341579644|gb|AEK81554.1|	0	313/331(94.56)	516	POU2 [Acipenser sinensis]
F01_cb1470_c127/f1p10/2711	1	gi|341579644|gb|AEK81554.1|	1.35538e-114	148/174(85.06)	305	POU2 [Acipenser sinensis]
F01_cb1470_c105/f1p5/2789	1	gi|341579644|gb|AEK81554.1|	0	425/430(98.84)	758	POU2 [Acipenser sinensis]
F01_cb22281_c171357/f7p11/2671	2	gi|733165558|dbj|BAQ00458.1|	0	234/260(90.00)	437	heat shock protein HSP 90-alpha 1 [Clarias batrachus]
F01_cb22281_c110430/f9p12/2949	2	gi|733165558|dbj|BAQ00458.1|	0	640/726(88.15)	1161	heat shock protein HSP 90-alpha 1 [Clarias batrachus]
F01_cb14433_c286/f1p6/2332	1	gi|731190356|gb|AGI03840.2|	3.00946e-139	204/227(89.87)	389	heat shock protein 90-beta [Clarias batrachus]
F01_cb22281_c192068/f1p2/2889	1	gi|407067884|gb|AFS88930.1|	0	295/299(98.66)	567	heat shock protein 90 beta [Acipenser schrenckii]
F01_cb22281_c171331/f7p0/2863	1	gi|407067884|gb|AFS88930.1|	0	442/444(99.55)	852	heat shock protein 90 beta [Acipenser schrenckii]
F01_cb22281_c122096/f1p0/2754	1	gi|407067884|gb|AFS88930.1|	0	192/195(98.46)	374	heat shock protein 90 beta [Acipenser schrenckii]
F01_cb22281_c110495/f5p0/2945	1	gi|407067884|gb|AFS88930.1|	0	716/725(98.76)	1264	heat shock protein 90 beta [Acipenser schrenckii]
F01_cb22280_c29884/f3p17/3143	1	gi|407067884|gb|AFS88930.1|	0	401/405(99.01)	762	heat shock protein 90 beta [Acipenser schrenckii]
F01_cb14433_c281/f1p19/2509	1	gi|407067884|gb|AFS88930.1|	0	441/444(99.32)	849	heat shock protein 90 beta [Acipenser schrenckii]
F01_cb14433_c272/f1p24/2293	6	gi|374872474|gb|AFA25806.1|	0	338/339(99.71)	556	heat shock protein 90 beta [Acipenser ruthenus]
F01_cb22281_c172897/f1p2/2748	1	gi|374872474|gb|AFA25806.1|	0	336/340(98.82)	646	heat shock protein 90 beta [Acipenser ruthenus]
F01_cb13963_c165/f1p2/2837	2	gi|153946358|gb|ABS53145.1|	0	440/618(71.20)	811	heat shock protein 70 [Latimeria menadoensis]
F01_cb13963_c214/f1p15/2336	4	gi|303387579|gb|ADM15722.1|	0	129/142(90.85)	270	heat shock protein 70 [Clarias macrocephalus]
F01_cb13963_c515/f1p58/1599	4	gi|393809558|gb|AFM75819.2|	6.72868e-145	244/246(99.19)	441	heat shock protein 70 [Acipenser schrenckii]
F01_cb13963_c270/f1p0/2390	1	gi|393809558|gb|AFM75819.2|	0	352/356(98.88)	635	heat shock protein 70 [Acipenser schrenckii]
F01_cb13963_c301/f1p1/2366	1	gi|393809558|gb|AFM75819.2|	0	609/612(99.51)	1170	heat shock protein 70 [Acipenser schrenckii]
F01_cb13963_c570/f4p95/2252	1	gi|393809558|gb|AFM75819.2|	0	609/612(99.51)	1170	heat shock protein 70 [Acipenser schrenckii]
F01_cb13963_c438/f1p35/2305	2	gi|393809558|gb|AFM75819.2|	0	609/612(99.51)	1170	heat shock protein 70 [Acipenser schrenckii]
F01_cb13963_c384/f1p7/2263	4	gi|393809558|gb|AFM75819.2|	0	456/524(87.02)	805	heat shock protein 70 [Acipenser schrenckii]
F01_cb13963_c184/f1p4/2479	4	gi|393809558|gb|AFM75819.2|	0	609/612(99.51)	1170	heat shock protein 70 [Acipenser schrenckii]
F01_cb13963_c156/f1p50/2576	3	gi|393809558|gb|AFM75819.2|	0	369/371(99.46)	673	heat shock protein 70 [Acipenser schrenckii]
F01_cb13963_c565/f356p75/2328	1	gi|341579599|gb|AEK81529.1|	0	563/565(99.65)	1073	heat shock protein 70 [Acipenser ruthenus]
F01_cb22281_c129030/f1p0/2781	1	gi|341579599|gb|AEK81529.1|	0	610/612(99.67)	1172	heat shock protein 70 [Acipenser ruthenus]
F01_cb13963_c421/f1p10/2234	5	gi|341579599|gb|AEK81529.1|	0	610/612(99.67)	1172	heat shock protein 70 [Acipenser ruthenus]
F01_cb13963_c342/f1p25/2248	1	gi|341579599|gb|AEK81529.1|	0	608/612(99.35)	1167	heat shock protein 70 [Acipenser ruthenus]
F01_cb13963_c296/f1p93/2369	4	gi|341579599|gb|AEK81529.1|	0	381/381(100.00)	758	heat shock protein 70 [Acipenser ruthenus]
F01_cb13963_c246/f1p0/2373	1	gi|341579599|gb|AEK81529.1|	0	351/351(100.00)	723	heat shock protein 70 [Acipenser ruthenus]
F01_cb8778_c103/f1p0/1710	10	gi|281485070|gb|ADA70351.1|	1.32806e-172	262/285(91.93)	518	heat shock protein [Ctenopharyngodon idella]
F01_cb8778_c78/f1p2/2897	1	gi|281485070|gb|ADA70351.1|	0	330/397(83.12)	603	heat shock protein [Ctenopharyngodon idella]
F01_cb8778_c73/f1p2/2794	1	gi|281485070|gb|ADA70351.1|	3.54876e-166	260/285(91.23)	514	heat shock protein [Ctenopharyngodon idella]
F01_cb8778_c33/f1p2/2815	1	gi|281485070|gb|ADA70351.1|	7.54211e-166	260/285(91.23)	514	heat shock protein [Ctenopharyngodon idella]
F01_cb22280_c40678/f1p1/3031	3	gi|281485070|gb|ADA70351.1|	0	543/623(87.16)	992	heat shock protein [Ctenopharyngodon idella]
F01_cb22280_c14854/f1p8/3651	2	gi|281485070|gb|ADA70351.1|	0	569/655(86.87)	1079	heat shock protein [Ctenopharyngodon idella]
F01_cb18382_c5/f1p0/1800	2	gi|469923991|emb|CCP19133.1|	1.5954e-48	88/216(40.74)	175	gonadal soma derived factor [Latimeria menadoensis]
F01_cb7626_c13/f1p4/2234	1	gi|469923991|emb|CCP19133.1|	1.29872e-36	74/190(38.95)	144	gonadal soma derived factor [Latimeria menadoensis]
F01_cb7626_c9/f1p6/2461	1	gi|469923991|emb|CCP19133.1|	8.09775e-36	73/190(38.42)	143	gonadal soma derived factor [Latimeria menadoensis]
F01_cb18382_c14/f9p0/1712	1	gi|469923991|emb|CCP19133.1|	3.27199e-48	88/216(40.74)	175	gonadal soma derived factor [Latimeria menadoensis]
F01_cb11611_c593/f1p1/1932	1	gi|469923991|emb|CCP19133.1|	2.85613e-48	88/216(40.74)	176	gonadal soma derived factor [Latimeria menadoensis]
F01_cb4632_c3/f1p0/4194	1	gi|211926876|dbj|BAG82651.1|	0	187/224(83.48)	350	estrogen receptor alpha2 [Acipenser schrenckii]
F01_cb4632_c11/f1p0/2290	2	gi|211926874|dbj|BAG82650.1|	1.75099e-74	125/125(100.00)	259	estrogen receptor alpha1 [Acipenser schrenckii]
F01_cb4632_c2/f1p0/4208	1	gi|211926874|dbj|BAG82650.1|	0	389/390(99.74)	775	estrogen receptor alpha1 [Acipenser schrenckii]
F01_cb10604_c16958/f1p2/3113	4	gi|469666446|gb|AFM75820.2|	0	283/344(82.27)	563	cytochrome P450 1A1 [Acipenser schrenckii]
F01_cb10604_c11145/f1p0/3150	2	gi|469666446|gb|AFM75820.2|	0	321/331(96.98)	672	cytochrome P450 1A1 [Acipenser schrenckii]
F01_cb22280_c18093/f1p6/3058	1	gi|469666446|gb|AFM75820.2|	0	243/252(96.43)	508	cytochrome P450 1A1 [Acipenser schrenckii]
F01_cb10604_c13774/f1p1/3154	2	gi|469666446|gb|AFM75820.2|	0	326/337(96.74)	684	cytochrome P450 1A1 [Acipenser schrenckii]
F01_cb10604_c13342/f1p0/3150	1	gi|469666446|gb|AFM75820.2|	0	302/330(91.52)	619	cytochrome P450 1A1 [Acipenser schrenckii]
F01_cb10604_c17714/f1p3/2982	9	gi|348162225|gb|AEN19340.2|	3.1518e-149	198/282(70.21)	365	cytochrome P450 1A1 [Acipenser ruthenus]
F01_cb17369_c24/f1p19/2752	3	gi|348162225|gb|AEN19340.2|	0	337/347(97.12)	644	cytochrome P450 1A1 [Acipenser ruthenus]
F01_cb22280_c33286/f1p8/3200	2	gi|348162225|gb|AEN19340.2|	0	439/522(84.10)	835	cytochrome P450 1A1 [Acipenser ruthenus]
F01_cb10604_c20997/f1p0/3042	2	gi|348162225|gb|AEN19340.2|	0	419/432(96.99)	875	cytochrome P450 1A1 [Acipenser ruthenus]
F01_cb17369_c16/f1p7/2826	1	gi|348162225|gb|AEN19340.2|	0	379/437(86.73)	773	cytochrome P450 1A1 [Acipenser ruthenus]
F01_cb17369_c21/f1p21/2872	1	gi|348162225|gb|AEN19340.2|	0	358/421(85.04)	709	cytochrome P450 1A1 [Acipenser ruthenus]
F01_cb22280_c12449/f1p6/3182	1	gi|348162225|gb|AEN19340.2|	0	449/472(95.13)	930	cytochrome P450 1A1 [Acipenser ruthenus]
F01_cb22280_c9740/f2p2/3257	1	gi|348162225|gb|AEN19340.2|	0	444/455(97.58)	922	cytochrome P450 1A1 [Acipenser ruthenus]
F01_cb22280_c34852/f1p6/3367	1	gi|348162225|gb|AEN19340.2|	0	442/457(96.72)	920	cytochrome P450 1A1 [Acipenser ruthenus]
F01_cb22280_c30842/f1p0/3832	1	gi|348162225|gb|AEN19340.2|	0	504/518(97.30)	990	cytochrome P450 1A1 [Acipenser ruthenus]
F01_cb22280_c15712/f1p0/3339	3	gi|348162225|gb|AEN19340.2|	0	504/518(97.30)	990	cytochrome P450 1A1 [Acipenser ruthenus]
F01_cb22280_c11059/f1p1/3439	2	gi|348162225|gb|AEN19340.2|	0	505/518(97.49)	992	cytochrome P450 1A1 [Acipenser ruthenus]
F01_cb10604_c9498/f3p20/3363	2	gi|348162225|gb|AEN19340.2|	0	504/518(97.30)	991	cytochrome P450 1A1 [Acipenser ruthenus]
F01_cb10604_c71771/f1p13/3205	1	gi|348162225|gb|AEN19340.2|	0	454/466(97.42)	945	cytochrome P450 1A1 [Acipenser ruthenus]
F01_cb10604_c66811/f1p30/3302	1	gi|348162225|gb|AEN19340.2|	0	503/529(95.09)	978	cytochrome P450 1A1 [Acipenser ruthenus]
F01_cb10604_c56264/f2p11/3306	3	gi|348162225|gb|AEN19340.2|	0	461/480(96.04)	961	cytochrome P450 1A1 [Acipenser ruthenus]
F01_cb10604_c18364/f1p3/3177	3	gi|348162225|gb|AEN19340.2|	0	475/518(91.70)	915	cytochrome P450 1A1 [Acipenser ruthenus]
F01_cb10604_c14193/f1p2/3183	1	gi|348162225|gb|AEN19340.2|	0	331/437(75.74)	643	cytochrome P450 1A1 [Acipenser ruthenus]
F01_cb10604_c12973/f1p0/3223	2	gi|348162225|gb|AEN19340.2|	0	487/518(94.02)	961	cytochrome P450 1A1 [Acipenser ruthenus]
F01_cb10604_c10739/f1p1/3242	3	gi|348162225|gb|AEN19340.2|	0	462/479(96.45)	960	cytochrome P450 1A1 [Acipenser ruthenus]
F01_cb10604_c16686/f1p0/3031	3	gi|323522310|gb|ADX94782.1|	0	173/226(76.55)	345	cytochrome P450 1A [Acipenser oxyrinchus oxyrinchus]
F01_cb22280_c10387/f1p0/3232	1	gi|675305278|gb|KFM00540.1|	0	349/425(82.12)	681	Catenin beta-1, partial [Aptenodytes forsteri]
F01_cb22280_c17177/f1p0/3417	1	gi|291190839|ref|NP_001167409.1|	0	762/780(97.69)	1510	Catenin beta-1 [Salmo salar]
F01_cb10604_c40975/f1p278/4163	4	gi|291190839|ref|NP_001167409.1|	0	471/493(95.54)	962	Catenin beta-1 [Salmo salar]
F01_cb22281_c110796/f2p1/2938	2	gi|318101652|gb|ADV40928.1|	5.05117e-29	73/154(47.40)	129	anti-mullerian hormone [Oncorhynchus kisutch]
