# Supplementary material for: Full-length transcriptome sequencing and comparative transcriptomic analysis to uncover genes involved in early gametogenesis in the gonads of Amur sturgeon (Acipenser schrenckii)
Source: Front Zool. 2020 Apr 9;17:11. doi: 10.1186/s12983-020-00355-z (PMC7147073; doi:10.1186/s12983-020-00355-z)
Supplement: Supplementary file 11 — Additional file 11: Supplementary Table 8. Sox family members identified by TFDB, NR and SMART association analyses. [file 12983_2020_355_MOESM11_ESM.xlsx]

## Sheet: Sheet1
Supplementary Table 8. Sox family members identified by TFDB, NR and SMART association analyses.
Unigene ID	HMG domains	Database_ID	E_value	Annotation
F01_cb10604_c2452/f1p11/3125	Y	gi|573890381|ref|XP_006632952.1|	1.05801e-163	PREDICTED: transcription factor Sox-3-like isoform X1 [Lepisosteus oculatus]
F01_cb13001_c101/f1p0/2024	Y	gi|573890381|ref|XP_006632952.1|	7.59492e-169	PREDICTED: transcription factor Sox-3-like isoform X1 [Lepisosteus oculatus]
F01_cb13001_c103/f1p0/1985	Y	gi|573890381|ref|XP_006632952.1|	6.45395e-170	PREDICTED: transcription factor Sox-3-like isoform X1 [Lepisosteus oculatus]
F01_cb13001_c116/f1p15/1888	Y	gi|573890381|ref|XP_006632952.1|	6.44043e-169	PREDICTED: transcription factor Sox-3-like isoform X1 [Lepisosteus oculatus]
F01_cb13001_c118/f6p26/1951	Y	gi|573890381|ref|XP_006632952.1|	1.28321e-168	PREDICTED: transcription factor Sox-3-like isoform X1 [Lepisosteus oculatus]
F01_cb13001_c119/f1p20/1859	Y	gi|573890381|ref|XP_006632952.1|	4.62473e-169	PREDICTED: transcription factor Sox-3-like isoform X1 [Lepisosteus oculatus]
F01_cb13001_c120/f1p12/1873	Y	gi|573890381|ref|XP_006632952.1|	1.79658e-120	PREDICTED: transcription factor Sox-3-like isoform X1 [Lepisosteus oculatus]
F01_cb13001_c122/f1p7/1829	Y	gi|573890381|ref|XP_006632952.1|	1.70916e-166	PREDICTED: transcription factor Sox-3-like isoform X1 [Lepisosteus oculatus]
F01_cb13001_c125/f1p9/1865	Y	gi|573890381|ref|XP_006632952.1|	2.0556e-158	PREDICTED: transcription factor Sox-3-like isoform X1 [Lepisosteus oculatus]
F01_cb13001_c126/f1p21/1803	Y	gi|573890381|ref|XP_006632952.1|	2.45223e-169	PREDICTED: transcription factor Sox-3-like isoform X1 [Lepisosteus oculatus]
F01_cb13001_c130/f1p12/1807	Y	gi|573890381|ref|XP_006632952.1|	3.22175e-133	PREDICTED: transcription factor Sox-3-like isoform X1 [Lepisosteus oculatus]
F01_cb13001_c142/f1p9/1635	Y	gi|573890381|ref|XP_006632952.1|	2.0412e-170	PREDICTED: transcription factor Sox-3-like isoform X1 [Lepisosteus oculatus]
F01_cb13001_c144/f1p26/1556	Y	gi|573890381|ref|XP_006632952.1|	1.46766e-170	PREDICTED: transcription factor Sox-3-like isoform X1 [Lepisosteus oculatus]
F01_cb13001_c153/f1p14/1467	Y	gi|573890381|ref|XP_006632952.1|	1.68224e-172	PREDICTED: transcription factor Sox-3-like isoform X1 [Lepisosteus oculatus]
F01_cb13001_c160/f1p46/1335	Y	gi|573890381|ref|XP_006632952.1|	9.31826e-173	PREDICTED: transcription factor Sox-3-like isoform X1 [Lepisosteus oculatus]
F01_cb13001_c168/f2p7/2000	Y	gi|573890381|ref|XP_006632952.1|	2.14704e-130	PREDICTED: transcription factor Sox-3-like isoform X1 [Lepisosteus oculatus]
F01_cb13001_c169/f209p38/1944	Y	gi|573890381|ref|XP_006632952.1|	3.76946e-170	PREDICTED: transcription factor Sox-3-like isoform X1 [Lepisosteus oculatus]
F01_cb13001_c170/f41p29/1963	Y	gi|573890381|ref|XP_006632952.1|	1.28613e-169	PREDICTED: transcription factor Sox-3-like isoform X1 [Lepisosteus oculatus]
F01_cb13001_c171/f21p14/1988	Y	gi|573890381|ref|XP_006632952.1|	6.15038e-170	PREDICTED: transcription factor Sox-3-like isoform X1 [Lepisosteus oculatus]
F01_cb13001_c172/f9p26/1973	Y	gi|573890381|ref|XP_006632952.1|	7.85557e-168	PREDICTED: transcription factor Sox-3-like isoform X1 [Lepisosteus oculatus]
F01_cb13001_c174/f14p28/1891	Y	gi|573890381|ref|XP_006632952.1|	6.65661e-169	PREDICTED: transcription factor Sox-3-like isoform X1 [Lepisosteus oculatus]
F01_cb13001_c175/f21p22/1964	Y	gi|573890381|ref|XP_006632952.1|	2.28608e-169	PREDICTED: transcription factor Sox-3-like isoform X1 [Lepisosteus oculatus]
F01_cb13001_c176/f7p25/1990	Y	gi|573890381|ref|XP_006632952.1|	1.95804e-168	PREDICTED: transcription factor Sox-3-like isoform X1 [Lepisosteus oculatus]
F01_cb13001_c180/f2p9/1968	Y	gi|573890381|ref|XP_006632952.1|	5.05908e-170	PREDICTED: transcription factor Sox-3-like isoform X1 [Lepisosteus oculatus]
F01_cb13001_c185/f1p24/2012	Y	gi|573890381|ref|XP_006632952.1|	2.08898e-168	PREDICTED: transcription factor Sox-3-like isoform X1 [Lepisosteus oculatus]
F01_cb13001_c36/f1p15/1846	Y	gi|573890381|ref|XP_006632952.1|	3.67097e-170	PREDICTED: transcription factor Sox-3-like isoform X1 [Lepisosteus oculatus]
F01_cb13001_c37/f1p18/1895	Y	gi|573890381|ref|XP_006632952.1|	1.01041e-157	PREDICTED: transcription factor Sox-3-like isoform X1 [Lepisosteus oculatus]
F01_cb13001_c39/f1p28/2247	Y	gi|573890381|ref|XP_006632952.1|	2.70783e-168	PREDICTED: transcription factor Sox-3-like isoform X1 [Lepisosteus oculatus]
F01_cb13001_c41/f1p6/1978	Y	gi|573890381|ref|XP_006632952.1|	1.61551e-169	PREDICTED: transcription factor Sox-3-like isoform X1 [Lepisosteus oculatus]
F01_cb13001_c42/f1p7/1920	Y	gi|573890381|ref|XP_006632952.1|	4.05691e-170	PREDICTED: transcription factor Sox-3-like isoform X1 [Lepisosteus oculatus]
F01_cb13001_c43/f1p6/2285	Y	gi|573890381|ref|XP_006632952.1|	3.2448e-167	PREDICTED: transcription factor Sox-3-like isoform X1 [Lepisosteus oculatus]
F01_cb13001_c45/f1p6/2038	Y	gi|573890381|ref|XP_006632952.1|	3.7379e-169	PREDICTED: transcription factor Sox-3-like isoform X1 [Lepisosteus oculatus]
F01_cb13001_c46/f1p5/2032	Y	gi|573890381|ref|XP_006632952.1|	1.66887e-169	PREDICTED: transcription factor Sox-3-like isoform X1 [Lepisosteus oculatus]
F01_cb13001_c48/f1p0/1932	Y	gi|573890381|ref|XP_006632952.1|	3.19715e-171	PREDICTED: transcription factor Sox-3-like isoform X1 [Lepisosteus oculatus]
F01_cb13001_c51/f1p0/2090	Y	gi|573890381|ref|XP_006632952.1|	6.35386e-170	PREDICTED: transcription factor Sox-3-like isoform X1 [Lepisosteus oculatus]
F01_cb13001_c52/f1p0/2205	Y	gi|573890381|ref|XP_006632952.1|	9.58042e-170	PREDICTED: transcription factor Sox-3-like isoform X1 [Lepisosteus oculatus]
F01_cb13001_c54/f1p1/1925	Y	gi|573890381|ref|XP_006632952.1|	5.29185e-170	PREDICTED: transcription factor Sox-3-like isoform X1 [Lepisosteus oculatus]
F01_cb13001_c59/f1p22/2047	Y	gi|573890381|ref|XP_006632952.1|	3.18415e-169	PREDICTED: transcription factor Sox-3-like isoform X1 [Lepisosteus oculatus]
F01_cb13001_c65/f1p7/1950	Y	gi|573890381|ref|XP_006632952.1|	6.65661e-169	PREDICTED: transcription factor Sox-3-like isoform X1 [Lepisosteus oculatus]
F01_cb13001_c72/f1p27/2015	Y	gi|573890381|ref|XP_006632952.1|	2.30736e-169	PREDICTED: transcription factor Sox-3-like isoform X1 [Lepisosteus oculatus]
F01_cb13001_c74/f1p20/2068	Y	gi|573890381|ref|XP_006632952.1|	4.86711e-131	PREDICTED: transcription factor Sox-3-like isoform X1 [Lepisosteus oculatus]
F01_cb13001_c75/f1p12/1897	Y	gi|573890381|ref|XP_006632952.1|	7.11057e-169	PREDICTED: transcription factor Sox-3-like isoform X1 [Lepisosteus oculatus]
F01_cb13001_c77/f1p2/1985	Y	gi|573890381|ref|XP_006632952.1|	1.37284e-169	PREDICTED: transcription factor Sox-3-like isoform X1 [Lepisosteus oculatus]
F01_cb13001_c79/f1p0/2023	Y	gi|573890381|ref|XP_006632952.1|	3.09542e-170	PREDICTED: transcription factor Sox-3-like isoform X1 [Lepisosteus oculatus]
F01_cb13001_c8/f20p22/1947	Y	gi|573890381|ref|XP_006632952.1|	1.14068e-169	PREDICTED: transcription factor Sox-3-like isoform X1 [Lepisosteus oculatus]
F01_cb13001_c80/f1p0/2066	Y	gi|573890381|ref|XP_006632952.1|	1.12855e-169	PREDICTED: transcription factor Sox-3-like isoform X1 [Lepisosteus oculatus]
F01_cb13001_c86/f1p0/2489	Y	gi|573890381|ref|XP_006632952.1|	1.51376e-169	PREDICTED: transcription factor Sox-3-like isoform X1 [Lepisosteus oculatus]
F01_cb13001_c89/f1p17/1954	Y	gi|573890381|ref|XP_006632952.1|	9.89984e-170	PREDICTED: transcription factor Sox-3-like isoform X1 [Lepisosteus oculatus]
F01_cb13001_c90/f1p20/1932	Y	gi|573890381|ref|XP_006632952.1|	5.86408e-164	PREDICTED: transcription factor Sox-3-like isoform X1 [Lepisosteus oculatus]
F01_cb13001_c91/f1p13/2155	Y	gi|573890381|ref|XP_006632952.1|	9.92111e-168	PREDICTED: transcription factor Sox-3-like isoform X1 [Lepisosteus oculatus]
F01_cb13001_c92/f1p4/1968	Y	gi|573890381|ref|XP_006632952.1|	3.52961e-171	PREDICTED: transcription factor Sox-3-like isoform X1 [Lepisosteus oculatus]
F01_cb13001_c177/f3p23/1570	Y	gi|325980260|gb|ADZ48389.1|	1.38669e-150	Sox3 [Polyodon spathula]
F01_cb6093_c1/f2p0/3666	Y	gi|51599123|gb|AAU08212.1|	2.28833e-179	transcription factor Sox4b [Acipenser schrenckii]
F01_cb6093_c10/f1p0/2257	Y	gi|51599123|gb|AAU08212.1|	4.13504e-123	transcription factor Sox4b [Acipenser schrenckii]
F01_cb6093_c5/f1p0/3202	Y	gi|51599123|gb|AAU08212.1|	0	transcription factor Sox4b [Acipenser schrenckii]
F01_cb6093_c7/f1p0/2923	Y	gi|51599123|gb|AAU08212.1|	1.28919e-142	transcription factor Sox4b [Acipenser schrenckii]
F01_cb1461_c12/f1p0/2620	Y	gi|573890923|ref|XP_006633221.1|	0	PREDICTED: transcription factor SOX-5-like isoform X1 [Lepisosteus oculatus]
F01_cb1461_c13/f1p0/2264	Y	gi|573890923|ref|XP_006633221.1|	0	PREDICTED: transcription factor SOX-5-like isoform X1 [Lepisosteus oculatus]
F01_cb1461_c23/f1p0/6689	Y	gi|573890923|ref|XP_006633221.1|	0	PREDICTED: transcription factor SOX-5-like isoform X1 [Lepisosteus oculatus]
F01_cb1461_c15/f1p2/1500	Y	gi|573890925|ref|XP_006633222.1|	8.17626e-61	PREDICTED: transcription factor SOX-5-like isoform X2 [Lepisosteus oculatus]
F01_cb1461_c14/f1p0/2181	Y	gi|573890927|ref|XP_006633223.1|	0	PREDICTED: transcription factor SOX-5-like isoform X3 [Lepisosteus oculatus]
F01_cb14611_c0/f2p0/1805	Y	gi|573875677|ref|XP_006626146.1|	2.32734e-166	PREDICTED: transcription factor Sox-7-like [Lepisosteus oculatus]
F01_cb14611_c1/f1p0/2047	Y	gi|573875677|ref|XP_006626146.1|	1.91645e-164	PREDICTED: transcription factor Sox-7-like [Lepisosteus oculatus]
F01_cb14611_c2/f1p1/2166	Y	gi|573875677|ref|XP_006626146.1|	2.74963e-164	PREDICTED: transcription factor Sox-7-like [Lepisosteus oculatus]
F01_cb14611_c3/f1p0/1988	Y	gi|573875677|ref|XP_006626146.1|	1.96481e-165	PREDICTED: transcription factor Sox-7-like [Lepisosteus oculatus]
F01_cb14611_c4/f1p0/2030	Y	gi|573875677|ref|XP_006626146.1|	2.79677e-165	PREDICTED: transcription factor Sox-7-like [Lepisosteus oculatus]
F01_cb14611_c5/f1p0/1923	Y	gi|573875677|ref|XP_006626146.1|	1.02794e-165	PREDICTED: transcription factor Sox-7-like [Lepisosteus oculatus]
F01_cb11406_c10/f1p0/2178	Y	gi|573885930|ref|XP_006630827.1|	0	PREDICTED: transcription factor 7-like 2-like isoform X1 [Lepisosteus oculatus]
F01_cb11406_c15/f1p0/1679	Y	gi|573885930|ref|XP_006630827.1|	0	PREDICTED: transcription factor 7-like 2-like isoform X1 [Lepisosteus oculatus]
F01_cb11406_c6/f1p0/2258	Y	gi|573885932|ref|XP_006630828.1|	0	PREDICTED: transcription factor 7-like 2-like isoform X2 [Lepisosteus oculatus]
F01_cb11406_c4/f1p0/2343	Y	gi|573885942|ref|XP_006630833.1|	0	PREDICTED: transcription factor 7-like 2-like isoform X7 [Lepisosteus oculatus]
F01_cb7554_c0/f2p0/3152	Y	gi|556968351|ref|XP_005993175.1|	0	PREDICTED: transcription factor SOX-8 [Latimeria chalumnae]
F01_cb7554_c1/f2p0/2929	Y	gi|556968351|ref|XP_005993175.1|	1.41309e-146	PREDICTED: transcription factor SOX-8 [Latimeria chalumnae]
F01_cb7554_c2/f1p0/3019	Y	gi|556968351|ref|XP_005993175.1|	0	PREDICTED: transcription factor SOX-8 [Latimeria chalumnae]
F01_cb7554_c3/f1p0/2956	Y	gi|556968351|ref|XP_005993175.1|	0	PREDICTED: transcription factor SOX-8 [Latimeria chalumnae]
F01_cb7554_c5/f1p0/2646	Y	gi|556968351|ref|XP_005993175.1|	0	PREDICTED: transcription factor SOX-8 [Latimeria chalumnae]
F01_cb7554_c6/f1p0/2641	Y	gi|410586767|gb|AFV74660.1|	8.39549e-85	SRY-box containing protein 8b [Sparus aurata]
F01_cb5663_c11/f1p0/3469	Y	gi|634859782|gb|AHZ62758.1|	0	Sox9 [Acipenser sinensis]
F01_cb5663_c14/f1p0/2873	Y	gi|634859782|gb|AHZ62758.1|	0	Sox9 [Acipenser sinensis]
F01_cb5663_c3/f1p0/3843	Y	gi|634859782|gb|AHZ62758.1|	0	Sox9 [Acipenser sinensis]
F01_cb5663_c6/f1p0/3396	Y	gi|634859782|gb|AHZ62758.1|	0	Sox9 [Acipenser sinensis]
F01_cb16625_c0/f2p0/1989	Y	gi|18859397|ref|NP_571950.1|	0	transcription factor SOX-10 [Danio rerio]
