# Supplementary material for: Full-length transcriptome sequencing and comparative transcriptomic analysis to uncover genes involved in early gametogenesis in the gonads of Amur sturgeon (Acipenser schrenckii)
Source: Front Zool. 2020 Apr 9;17:11. doi: 10.1186/s12983-020-00355-z (PMC7147073; doi:10.1186/s12983-020-00355-z)
Supplement: Supplementary file 12 — Additional file 12: Supplementary Table 9. Species and accession numbers of Sox9 proteins used in the phylogenetic analysis. [file 12983_2020_355_MOESM12_ESM.xlsx]

## Sheet: Sheet1
Supplementary Table 9. Species and accession numbers of Sox9 proteins used in the phylogenetic analysis.
Organism	Accession number	Code name in tree	Length of amino acid
Osteichthyes
Acipenser baerii	ABY71241.1	ABY71241.1-Aba	405 aa
Acipenser sinensis	AHZ62758.1	AHZ62758.1-Asi	488 aa
Acipenser sturio	AAW78521.1	AAW78521.1-Ast	432 aa
Astyanax altiparanae	AJE59415.1	AJE59415.1-Aal	483 aa
Cynoglossus semilaevis	NP_001281172.1	NP_001281172.1-Cse	486 aa
Cynoglossus semilaevis	XP_016895678.1	XP_016895678.1-Cse	489 aa
Danio rerio	NP_571718.1	NP_571718.1-Dre	462 aa
Ictalurus punctatus	XP_017338063.1	XP_017338063.1-Ipu	449 aa
Larimichthys crocea	QCG73720.1	QCG73720.1-Lcr	499 aa
Larimichthys crocea	CG73721.1	CG73721.1-Lcr	482 aa
Lates calcarifer	AKI32580.1	AKI32580.1-Lca	481 aa
Scophthalmus maximus	AWP18957.1	AWP18957.1-Sma	479 aa
Takifugu rubripes	AAL32172.1	AAL32172.1-Tru	484 aa
Oreochromis aureus	ABY66377.1	ABY66377.1-Oau	500 aa
Oryzias latipes	BAC02947.1	BAC02947.1-Ola	487 aa
Oryzias latipes	NP_001098556.1	NP_001098556.1-Ola	476 aa
Epinephelus akaara	AAT77677.1	AAT77677.1-Eak	479 aa
Oncorhynchus mykiss	NP_001117651.1	NP_001117651.1-Omy	488 aa
Oncorhynchus mykiss	NP_001117742.1	NP_001117742.1-Omy	492 aa
Paralichthys olivaceus	ACO40490.1	ACO40490.1-Pol	478 aa
Reptilia
Alligator mississippiensis	AAD17974.1	AAD17974.1-Ami	495 aa
Alligator sinensis	XP_006029531.1	XP_006029531.1-As	494 aa
Crocodylus palustris	ACU12296.1	ACU12296.1-Cpa	494 aa
Protobothrops mucrosquamatus	XP_015666576.1	XP_015666576.1-Pmu	500 aa
Protobothrops mucrosquamatus	XP_015666577.1	XP_015666577.1-Pmu	491 aa
Pseudonaja textilis	XP_026557502.1	XP_026557502.1-Pte	521 aa
Lepidochelys olivacea	ACT82009.1	ACT82009.1-Lol	486 aa
Mauremys reevesii	AMN16561.1	AMN16561.1-Mre	491 aa
Pseudonaja textilis	XP_026557503.1	XP_026557503.1-Pte	497 aa
Ophiophagus hannah	ETE65376.1	ETE65376.1-Oha	374 aa
Eremias multiocellata	AIN44454.1	AIN44454.1-Emu	498 aa
Mammalia
Homo sapiens	CAA86598.1	CAA86598.1-Has	509 aa
Bos taurus	XP_024836864.1	XP_024836864.1-Bta	524 aa
Ovis aries	XP_027829812.1	XP_027829812.1-Oar	526 aa
Equus caballus	XP_023507898.1	XP_023507898.1-Eca	509 aa
Canis lupus familiaris	AAP69840.1	AAP69840.1-Clu	513 aa
Capra hircus	XP_017919394.1	XP_017919394.1-Chi	525 aa
Rattus norvegicus	NP_536328.1	NP_536328.1-Rno	507 aa
Mus musculus	NP_035578.3	NP_035578.3-Mmu	507 aa
Felis catus	XP_023099583.1	XP_023099583.1-Fca	511 aa
Macaca mulatta	AAK01651.1	AAK01651.1-Mm	509 aa
Gallus gallus	BAA25296.1	BAA25296.1-Gga	494 aa
Aves
Coturnix japonica	AAY16523.1	AAY16523.1-Cja	495 aa
Anas platyrhynchos	NP_001297708.1	NP_001297708.1-Apl	489 aa
Egretta garzetta	XP_009644459.1	XP_009644459.1-Ega	373 aa
Cuculus canorus	XP_009556520.1	XP_009556520.1-Cca	473 aa
Picoides pubescens	XP_009896162.1	XP_009896162.1-Ppu	489 aa
Calypte anna	XP_008492897.1	XP_008492897.1-Can	345 aa
Nipponia nippon	XP_009465188.1	XP_009465188.1-Nni	487 aa
Nipponia nippon	XP_009465189.1	XP_009465189.1-Nni	473 aa
Amphibian
Pleurodeles waltl	ACF95883.1	ACF95883.1-Pwa	479 aa
Bufo bufo	CAH10150.1	CAH10150.1-Bfu	481 aa
